# Supplementary material for: Archaeal and bacterial communities in deep-sea hydrogenetic ferromanganese crusts on old seamounts of the northwestern Pacific
Source: PLoS One. 2017 Feb 24;12(2):e0173071. doi: 10.1371/journal.pone.0173071 (PMC5325594; doi:10.1371/journal.pone.0173071)
Supplement: S1 Table — (XLSX) [file pone.0173071.s008.xlsx]

## Sheet: Sheet1
Table S1. Results of qPCR
Sample ID		Copy number								Estimated cell number
		16S rRNA gene				amoA gene				16S rRNA gene				amoA gene
		Bacterial	Archaeal	Arc%		Bacterial	Archaeal	Arc%		Bacterial	Archaeal	Arc%		Bacterial	Archaeal	Arc%
MnTk12		9.0 (3.9) x 10^7	3.9 (1.3) x 10^7	0.303602		5.3 (2.3) x 10^5	7.0 (3.1) x 10^5	0.567775		2.2 (1.0) x 10^7	3.9 (1.3) x 10^7	0.635548		2.6 (1.2) x 10^5	7.0 (1.6) x 10^5	0.724307
MnTk14		8.7 (4.6) x 10^7	2.4 (0.9) x 10^6	0.026959		8.2 (2.3) x 10^5	1.1 (0.5) x 10^6	0.564299		2.2 (1.2) x 10^7	2.4 (0.9) x 10^6	0.0997671		4.1 (1.2) x 10^5	1.1 (0.2) x 10^6	0.721472
MnTk22		5.1 (2.3) x 10^7	1.1 (0.3) x 10^8	0.678101		2.4 (0.6) x 10^6	7.5 (2.6) x 10^6	0.759106		1.3 (0.6) x 10^7	1.1 (0.3) x 10^8	0.893913		1.2 (0.3) x 10^6	7.5 (1.3) x 10^6	0.863059
MnTk30		1.0 (0.4) x 10^8	8.4 (2.5) x 10^7	0.453573		7.0 (2.4) x 10^6	1.1 (0.3) x 10^6	0.13518		2.5 (1.0) x 10^7	8.4 (2.5) x 10^7	0.768533		3.5 (1.2) x 10^6	1.1 (0.1) x 10^6	0.238165
MnRy12		1.3 (0.4) x 10^8	2.9 (0.9) x 10^7	0.0222566		N.A.	N.A.	N.A.		3.2 (0.9) x 10^8	2.9 (0.9) x 10^7	0.083454		N.A.	N.A.	N.A.
MnRy21		1.9 (0.7) x 10^8	8.4 (1.0) x 10^7	0.305989		N.A.	N.A.	N.A.		4.8 (1.8) x 10^7	8.4 (1.0) x 10^7	0.638153		N.A.	N.A.	N.A.
MnDi15		1.5 (0.7) x 10^9	4.4 (0.4) x 10^7	0.0290005		N.A.	N.A.	N.A.		3.7 (1.8) x 10^8	4.4 (0.4) x 10^7	0.106717		N.A.	N.A.	N.A.
MnDi18		2.0 (0.8) x 10^8	1.4 (0.3) x 10^7	0.0677803		N.A.	N.A.	N.A.		4.9 (2.0) x 10^7	1.4 (0.3) x 10^7	0.225307		N.A.	N.A.	N.A.
SdTk14		5.3 (2.5) x 10^8	1.3 (0.3) x 10^8	0.19796		1.4 (0.6) x 10^7	5.2 (2.4) x 10^5	0.0355887		1.3 (0.6) x 10^8	1.3 (0.3) x 10^8	0.4968		7.0 (0.3) x 10^6	5.2 (1.2) x 10^5	0.0687313
SdTk30		8.0 (3.5) x 10^8	1.9 (0.5) x 10^9	0.705881		1.6 (0.6) x 10^7	1.3 (0.6) x 10^6	0.0760177		2.0 (0.9) x 10^8	1.9 (0.5) x 10^9	0.90566		8.2 (0.3) x 10^6	1.3 (0.3) x 10^6	0.141295
SdRy15		2.2 (0.6) x 10^9	1.0 (0.3) x 10^9	0.309965		N.A.	N.A.	N.A.		5.6 (1.4) x 10^8	1.0 (0.3) x 10^9	0.642449		N.A.	N.A.	N.A.
SdRy21		1.8 (0.9) x 10^9	4.1 (1.1) x 10^8	0.18673		N.A.	N.A.	N.A.		4.5 (2.1) x 10^8	4.1 (1.1) x 10^8	0.478737		N.A.	N.A.	N.A.
SdDi14		2.2 (0.7) x 10^9	2.1 (0.9) x 10^8	0.0904346		N.A.	N.A.	N.A.		5.4 (1.8) x 10^8	2.1 (0.9) x 10^8	0.284541		N.A.	N.A.	N.A.
SdDi18		5.5 (2.8) x 10^9	8.6 (0.9) x 10^8	0.135129		N.A.	N.A.	N.A.		1.4 (0.7) x 10^9	8.6 (0.9) x 10^8	0.384604		N.A.	N.A.	N.A.
AsTk14		2.4 (1.2) x 10^4	6.9 (2.2) x 10^2	0.0280803		N.D.	4.7 (1.3) x 10^2	1		6.0 (3.1) x 10^3	6.9 (2.2) x 10^2	0.103594		N.D.	4.7 (0.7) x 10^2	1
AsTk30		3.3 (1.7) x 10^4	2.3 (0.5) x 10^2	0.0068952		N.D.	4.0 (1.4) x 10^2	1		8.2 (4.2) x 10^3	2.3 (0.5) x 10^2	0.0270218		N.D.	4.0 (0.7) x 10^2	1
AsRy16		3.9 (1.8) x 10^3	1.4 (0.2) x 10^3	0.270147		N.A.	N.A.	N.A.		9.7 (4.6) x 10^2	1.4 (0.2) x 10^3	0.596864		N.A.	N.A.	N.A.
AsRy21		8.3 (3.7) x 10^2	6.6 (1.7) x 10^1	0.0740183		N.A.	N.A.	N.A.		2.1 (0.9) x 10^2	6.6 (1.7) x 10^1	0.242275		N.A.	N.A.	N.A.
AsDi16		1.0 (0.2) x 10^4	7.3 (2.5) x 10^1	0.00691608		N.A.	N.A.	N.A.		2.6 (0.5) x 10^3	7.3 (2.5) x 10^1	0.027102		N.A.	N.A.	N.A.
AsDi18		5.4 (2.5) x 10^3	2.5 (0.8) x 10^2	0.0435872		N.A.	N.A.	N.A.		1.3 (0.6) x 10^3	2.5 (0.8) x 10^2	0.154187		N.A.	N.A.	N.A.
*standard error of the mean is indicated in parentheses
