# Supplementary material for: Archaeal and bacterial communities in deep-sea hydrogenetic ferromanganese crusts on old seamounts of the northwestern Pacific
Source: PLoS One. 2017 Feb 24;12(2):e0173071. doi: 10.1371/journal.pone.0173071 (PMC5325594; doi:10.1371/journal.pone.0173071)
Supplement: S2 Table — (XLSX) [file pone.0173071.s009.xlsx]

## Sheet: Sheet1
Table S2. Summary of PCR clone libraries
Sample ID		16S rRNA gene						Bacterial amoA gene						Archaeal amoA gene
		Total no. of clone	No. of OTU	Chao1 (95% CI)a	Shannon index (95% CI)a	Coverage (%)		Total no. of clone	No. of OTU	Chao1 (95% CI)a	Shannon index (95% CI)a	Coverage (%)		Total no. of clone	No. of OTU	Chao1 (95% CI)*	Shannon index (95% CI)*	Coverage (%)
MnTk12		88	51	80 (51–162)	3.41 (3.19–3.63)	61		11	5	6 (5–13)	1.47 (1.08–1.86)	82		35	21	42 (21–127)	2.52 (2.18–2.87)	60
MnTk14		73	50	126 (70–278)	3.46 (3.22–3.71)	48		16	4	4 (4–4)	1.17 (0.73–1.61)	94		25	18	68 (31–185)	2.36 (1.96–2.76)	40
MnTk22		77	54	109 (65–225)	3.57 (3.35–3.78)	49		30	5	4 (4–5)	1.37 (1.14–1.61)	100		41	15	39 (18–116)	2.17 (1.79–2.56)	88
MnTk30		104	74	148 (81–326)	3.63 (3.42–3.84)	47		27	7	6 (5–19)	1.50 (1.14–1.85)	96		31	11	12 (9–32)	2.06 (1.76–2.36)	90
MnRy12		68	54	125 (70–276)	3.50 (3.27–3.73)	47		38	6	7 (4–28)	0.89 (0.30–1.47)	97		N.A.b	N.A.	N.A.	N.A.	N.A.
MnRy21		79	49	146 (73–363)	3.29 (3.04–3.55)	50		43	5	5 (4–12)	1.03 (0.51–1.55)	98		N.A.	N.A.	N.A.	N.A.	N.A.
MnDi15		94	63	98 (59–206)	3.46 (3.24–3.69)	63		N.A.	N.A.	N.A.	N.A.	N.A.		N.A.	N.A.	N.A.	N.A.	N.A.
MnDi18		85	64	150 (78–353)	3.46 (3.23–3.70)	45		N.A.	N.A.	N.A.	N.A.	N.A.		N.A.	N.A.	N.A.	N.A.	N.A.
SdTk14		85	65	164 (89–359)	3.69 (3.49–3.90)	41		28	3	4 (3–16)	0.60 (0.07–1.13)	92.9		40	18	46 (20–136)	1.73 (1.17–2.29)	68
SdTk30		81	55	97 (61–194)	3.55 (3.34–3.77)	53		30	7	2 (2–2)	0.47 (0.11–0.84)	90		36	13	14 (10–38)	1.76 (1.27–2.25)	83
SdRy15		83	62	198 (99–466)	3.59 (3.35–3.83)	40		N.A.	N.A.	N.A.	N.A.	N.A.		N.A.	N.A.	N.A.	N.A.	N.A.
SdRy21		86	69	307 (144–751)	3.61 (3.36–3.86)	31		N.A.	N.A.	N.A.	N.A.	N.A.		N.A.	N.A.	N.A.	N.A.	N.A.
SdDi14		90	70	180 (91–425)	3.56 (3.33–3.78)	43		N.A.	N.A.	N.A.	N.A.	N.A.		N.A.	N.A.	N.A.	N.A.	N.A.
SdDi18		81	41	85 (45–210)	2.62 (2.24–3.01)	65		N.A.	N.A.	N.A.	N.A.	N.A.		N.A.	N.A.	N.A.	N.A.	N.A.
AsTk14		72	32	47 (30–104)	2.88 (2.64–3.13)	75		N.D.c	N.D.	N.D.	N.D.	N.D.		26	17	37 (21–102)	2.63 (2.29–2.96)	50
AsTk30		105	44	55 (35–119)	2.99 (2.73–3.25)	79		N.D.	N.D.	N.D.	N.D.	N.D.		19	3	3 (3–3)	1.01 (0.81–1.21)	100
AsRy16		67	30	50 (34–103)	3.10 (2.87–3.33)	76		N.A.	N.A.	N.A.	N.A.	N.A.		N.A.	N.A.	N.A.	N.A.	N.A.
AsRy21		72	18	23 (17–53)	2.14 (1.81–2.46)	89		N.A.	N.A.	N.A.	N.A.	N.A.		N.A.	N.A.	N.A.	N.A.	N.A.
AsDi16		77	46	47 (35–85)	3.25 (3.04–3.46)	79		N.A.	N.A.	N.A.	N.A.	N.A.		N.A.	N.A.	N.A.	N.A.	N.A.
AsDi18		51	40	106 (61–235)	3.46 (3.24–3.67)	47		N.A.	N.A.	N.A.	N.A.	N.A.		N.A.	N.A.	N.A.	N.A.	N.A.
aNormarized to minimum number of clones for each clone library (51 for 16S, 11 for bacterial amoA, 19 for archaeal amoA). CI, confidence interval. bN.A, not analyzed. cN.D., not detected.
