# Supplementary material for: Archaeal and bacterial communities in deep-sea hydrogenetic ferromanganese crusts on old seamounts of the northwestern Pacific
Source: PLoS One. 2017 Feb 24;12(2):e0173071. doi: 10.1371/journal.pone.0173071 (PMC5325594; doi:10.1371/journal.pone.0173071)
Supplement: S3 Table — (XLSX) [file pone.0173071.s010.xlsx]

## Sheet: Sheet1
Table S3. List of 16S rRNA gene clones for each OTU
OTU ID	Number of clones																					Clone names
	MnTk12	MnTk14	MnTk22	MnTk30	MnRy12	MnRy21	MnDi15	MnDi18	SdTk14	SdTk30	SdRy15	SdRy21	SdDi14	SdDi18	AsTk14	AsTk30	AsRy16	AsRy21	AsDi16	AsDi18
Archaeal OTUs
OTUa111	0	0	0	0	0	0	0	0	0	0	0	0	2	0	0	0	0	0	0	0		SdDi14_37	SdDi14_05
OTUa112	0	0	0	0	0	0	0	0	1	0	0	0	0	0	0	0	0	0	0	0		SdTk14_65
OTUa138	0	0	0	0	0	0	0	0	0	0	0	0	0	0	1	0	0	0	0	0		AsTk14_50
OTUa141	0	0	0	0	0	0	1	0	0	0	0	0	2	2	0	0	0	0	0	0		SdDi18_64	SdDi14_64	SdDi18_89	MnDi15_96	SdDi14_29
OTUa157	0	0	0	0	0	0	0	0	0	0	1	0	0	0	0	0	0	0	0	0		SdRy15_09
OTUa161	2	0	2	4	0	1	2	0	0	4	2	2	0	0	0	0	0	0	0	0		SdRy15_76	MnDi15_67	MnDi15_25	SdRy21_95	MnTk30_56	MnTk30_126	MnTk12_68	SdTk30_74	SdTk30_24	MnTk22_25	MnTk30_120	SdTk30_20	MnTk22_87	MnTk12_12	MnTk30_148	SdRy21_54	SdRy15_52	MnRy21_70	SdTk30_40
OTUa176	0	0	0	0	1	0	2	0	0	0	0	0	5	5	0	0	0	0	0	0		SdDi18_42	SdDi18_46	MnDi15_15	SdDi18_50	SdDi18_86	SdDi14_96	SdDi14_22	SdDi18_10	SdDi14_18	SdDi14_41	MnRy12_20	SdDi14_58	MnDi15_08
OTUa184	0	0	0	0	0	0	0	0	0	0	0	1	0	0	0	0	0	0	0	0		SdRy21_51
OTUa200	0	0	0	0	0	0	0	0	0	0	0	1	0	0	0	0	0	0	0	0		SdRy21_21
OTUa243	0	0	0	0	0	0	3	0	0	0	0	0	1	1	0	0	0	0	0	0		MnDi15_07	MnDi15_40	MnDi15_31	SdDi18_52	SdDi14_73
OTUa245	0	0	0	0	0	0	0	0	0	0	0	0	0	0	1	0	0	0	0	0		AsTk14_14
OTUa260	1	0	0	0	0	0	0	0	0	0	0	0	0	0	0	0	0	0	0	0		MnTk12_82
OTUa266	0	0	0	0	0	0	0	0	0	0	0	0	1	0	0	0	0	0	0	0		SdDi14_83
OTUa281	0	0	0	0	0	0	0	0	1	0	0	0	0	0	0	0	0	0	0	0		SdTk14_83
OTUa287	1	0	1	0	0	0	0	0	0	0	4	1	0	0	0	0	0	0	0	0		SdRy15_46	SdRy21_87	SdRy15_90	MnTk12_83	SdRy15_01	MnTk22_92	SdRy15_03
OTUa307	0	0	0	0	0	0	3	1	0	0	0	0	3	2	0	0	0	0	0	0		MnDi18_63	SdDi18_13	SdDi14_32	MnDi15_24	SdDi14_62	MnDi15_51	MnDi15_32	SdDi18_14	SdDi14_48
OTUa316	0	0	0	0	0	0	0	0	0	0	0	1	0	0	0	0	0	0	0	0		SdRy21_14
OTUa32	1	1	5	2	1	0	0	0	3	6	0	2	3	1	0	0	0	0	0	0		MnTk22_02	MnTk22_10	SdTk30_79	SdTk14_55	MnRy12_74	SdDi14_54	SdDi14_34	SdDi18_79	MnTk22_85	SdTk30_28	MnTk14_88	SdRy21_68	SdTk30_71	SdTk30_29	MnTk12_93	SdTk14_08	MnTk30_104	MnTk22_05	MnTk30_60	SdTk30_51	SdDi14_85	SdTk14_20	SdRy21_79	MnTk22_21	SdTk30_35
OTUa326	0	0	0	0	0	0	1	0	0	0	0	0	0	0	0	0	0	0	0	0		MnDi15_45
OTUa35	1	1	1	1	0	0	0	0	1	2	3	4	0	0	0	0	0	0	0	0		MnTk30_155	SdRy21_36	SdTk30_08	SdRy15_51	SdTk30_75	SdTk14_05	SdRy21_82	SdRy15_67	SdRy21_16	SdRy15_89	MnTk14_17	MnTk22_07	SdRy21_18	MnTk12_86
OTUa355	0	1	0	0	0	0	0	0	0	0	2	0	0	0	0	0	0	0	0	0		SdRy15_16	SdRy15_93	MnTk14_89
OTUa357	0	0	0	0	0	0	0	0	0	0	1	0	0	0	0	0	0	0	0	0		SdRy15_19
OTUa362	0	0	0	0	1	0	0	0	0	0	0	0	2	0	0	0	0	0	0	0		SdDi14_56	MnRy12_54	SdDi14_25
OTUa369	0	0	0	0	0	0	0	0	0	0	0	0	0	0	0	0	0	0	0	1		AsDi18_06
OTUa372	0	0	0	0	0	0	0	0	0	0	0	0	0	1	0	0	0	0	0	0		SdDi18_32
OTUa395	0	0	0	0	0	0	1	0	0	0	0	0	0	0	0	0	0	0	0	0		MnDi15_82
OTUa437	0	0	0	0	0	0	0	0	0	0	0	0	1	1	0	0	0	0	0	0		SdDi18_49	SdDi14_82
OTUa441	0	0	0	0	0	0	5	2	0	0	0	0	0	0	0	0	0	0	1	0		MnDi15_19	MnDi15_57	AsDi16_57	MnDi18_70	MnDi15_66	MnDi15_20	MnDi18_56	MnDi15_56
OTUa446	0	0	0	1	0	0	0	0	0	0	0	0	0	0	0	0	0	0	0	0		MnTk30_102
OTUa451	0	0	0	1	0	0	0	0	0	0	0	2	0	0	0	0	0	0	0	0		MnTk30_108	SdRy21_71	SdRy21_04
OTUa462	0	0	0	0	0	0	0	0	1	0	0	0	0	0	0	0	0	0	0	0		SdTk14_23
OTUa468	0	2	3	6	0	4	0	5	2	2	2	1	3	3	0	0	0	0	0	0		SdRy15_59	SdRy15_81	SdDi14_79	SdDi14_42	SdTk14_58	SdTk30_18	MnTk30_111	SdDi14_44	MnDi18_24	MnRy21_69	MnDi18_93	SdRy21_83	MnTk22_84	SdTk14_51	MnRy21_14	SdDi18_68	MnTk22_22	SdDi18_57	MnTk30_136	MnRy21_81	MnDi18_69	MnTk30_21	MnDi18_49	MnTk22_37	SdTk30_14	MnTk30_163	MnTk30_112	MnDi18_05
OTUa520	0	0	0	0	0	0	0	0	0	1	0	0	0	0	0	0	0	0	0	0		SdTk30_96
OTUa529	0	0	0	0	0	0	0	0	0	0	0	1	0	0	0	0	0	0	0	0		SdRy21_22
OTUa531	0	0	0	0	0	0	0	0	0	0	0	0	0	0	5	6	3	1	4	0		AsTk14_79	AsTk14_36	AsRy16_73	AsTk30_82	AsDi16_08	AsDi16_79	AsTk30_02	AsRy21_56	AsRy16_74	AsTk30_48	AsTk30_140	AsTk30_10	AsRy16_76	AsTk14_90	AsDi16_39	AsTk30_52	AsTk14_56	AsDi16_55	AsTk14_40
OTUa549	2	0	2	0	1	0	0	0	0	0	0	0	1	0	0	0	0	0	0	0		SdDi14_49	MnRy12_15	MnTk12_30	MnTk12_11	MnTk22_64	MnTk22_44
OTUa552	0	0	0	0	0	0	0	0	0	0	0	0	0	0	0	0	0	0	0	4		AsDi18_13	AsDi18_26	AsDi18_34	AsDi18_87
OTUa566	0	0	0	0	0	0	0	0	2	1	0	0	0	0	0	0	0	0	0	0		SdTk14_15	SdTk30_01	SdTk14_89
OTUa572	0	0	0	0	0	0	0	0	1	0	0	0	0	0	0	0	0	0	0	0		SdTk14_68
OTUa61	0	0	0	0	0	0	0	0	0	0	0	0	1	0	0	0	0	0	0	0		SdDi14_69
OTUa619	0	0	0	0	0	0	2	0	0	0	0	0	0	0	0	0	0	0	0	0		MnDi15_64	MnDi15_27
OTUa646	11	3	5	3	2	7	0	2	4	2	6	8	1	0	0	0	0	0	0	0		MnTk12_54	MnTk12_75	MnRy21_49	MnRy21_92	SdRy21_26	SdRy21_90	MnRy21_29	MnTk14_07	MnRy12_89	MnDi18_44	SdRy21_33	MnTk12_62	SdRy21_93	SdRy21_56	MnTk22_52	MnTk12_24	SdTk30_81	MnTk12_89	MnTk30_146	SdTk14_67	SdRy21_61	SdTk14_21	SdRy15_07	SdRy15_49	MnTk12_64	SdRy21_72	SdRy15_20	MnTk14_02
OTUa669	0	0	0	0	0	0	0	0	0	0	0	0	0	0	0	0	0	0	0	1		AsDi18_27
OTUa78	0	0	0	0	0	0	0	0	0	0	1	0	0	0	0	0	0	0	0	0		SdRy15_30
OTUa79	1	0	0	0	1	0	0	0	1	2	2	1	0	0	0	0	0	0	0	0		SdRy15_33	MnRy12_40	SdTk30_46	SdTk30_90	SdRy15_79	SdTk14_70	MnTk12_14	SdRy21_20
OTUa8	0	0	0	0	0	0	0	0	0	0	0	1	0	0	0	0	0	0	0	0		SdRy21_31
Bacterial OTUs
OTUb0	0	0	0	0	0	0	0	0	0	0	0	0	0	0	0	0	0	3	0	0		AsRy21_26	AsRy21_18	AsRy21_39
OTUb1	0	0	0	0	0	0	0	0	0	0	2	0	0	0	0	0	0	0	0	0		SdRy15_83	SdRy15_70
OTUb10	0	0	0	0	0	0	0	0	0	0	0	1	0	0	0	0	0	0	0	0		SdRy21_35
OTUb100	0	0	0	0	1	0	0	0	0	0	0	0	0	0	0	0	0	0	0	0		MnRy12_68
OTUb101	0	1	0	0	0	0	0	0	0	0	0	1	0	0	0	0	0	0	0	0		SdRy21_69	MnTk14_37
OTUb102	0	0	0	0	0	0	0	0	0	0	0	0	0	1	0	0	0	0	0	0		SdDi18_56
OTUb103	0	0	0	0	0	0	0	1	0	0	0	0	0	0	0	0	0	0	0	0		MnDi18_01
OTUb104	0	0	0	0	0	0	0	1	0	0	0	0	0	0	0	0	0	0	0	0		MnDi18_03
OTUb105	0	0	0	0	0	0	0	0	0	0	0	1	0	0	0	0	0	0	0	0		SdRy21_60
OTUb106	0	0	0	0	0	0	0	0	0	0	0	1	0	0	0	0	0	0	0	0		SdRy21_62
OTUb107	0	0	0	0	0	0	0	0	0	0	0	1	0	0	0	0	0	0	0	0		SdRy21_64
OTUb108	0	0	0	0	0	0	0	0	1	0	0	1	0	1	0	0	0	0	0	0		SdRy21_65	SdDi18_88	SdTk14_73
OTUb109	0	0	0	0	0	0	0	0	0	0	0	1	0	0	0	0	0	0	0	0		SdRy21_67
OTUb11	0	0	0	0	0	0	0	0	0	0	0	0	0	0	0	0	0	0	0	1		AsDi18_11
OTUb110	0	2	0	0	0	1	0	0	0	0	0	0	0	0	0	0	0	0	0	0		MnTk14_92	MnRy21_41	MnTk14_42
OTUb113	0	0	0	0	0	0	0	0	0	0	0	0	0	0	0	2	0	0	0	0		AsTk30_13	AsTk30_53
OTUb114	0	0	0	0	0	0	0	0	0	1	0	0	0	0	0	0	0	0	0	0		SdTk30_48
OTUb115	0	0	1	0	0	0	0	0	0	0	0	0	0	0	0	0	0	0	0	0		MnTk22_42
OTUb116	0	0	1	0	0	0	0	0	0	0	0	0	0	0	0	0	0	0	0	0		MnTk22_41
OTUb117	0	0	0	0	0	0	0	0	1	0	0	0	0	0	0	0	0	0	0	0		SdTk14_63
OTUb118	0	0	0	0	0	0	0	0	0	0	0	0	0	0	0	0	0	7	0	0		AsRy21_85	AsRy21_11	AsRy21_05	AsRy21_25	AsRy21_83	AsRy21_17	AsRy21_94
OTUb119	0	1	0	0	0	0	0	0	0	0	0	0	0	0	0	0	0	0	0	0		MnTk14_09
OTUb12	0	0	0	0	0	0	0	0	0	0	2	1	0	2	0	0	0	0	0	0		SdRy21_39	SdRy15_29	SdDi18_78	SdRy15_13	SdDi18_01
OTUb120	0	0	0	0	0	0	0	0	0	0	0	0	0	0	0	0	0	1	0	0		AsRy21_82
OTUb121	0	0	0	0	0	0	1	0	0	0	0	0	0	0	0	0	0	0	0	0		MnDi15_76
OTUb122	0	0	0	0	0	0	1	0	0	0	0	0	0	0	0	0	0	0	0	0		MnDi15_77
OTUb123	0	0	0	0	0	0	1	0	0	0	0	0	0	0	0	0	0	0	0	0		MnDi15_74
OTUb124	0	0	0	1	0	0	1	0	1	0	0	0	0	0	0	0	0	0	0	0		MnDi15_73	MnTk30_159	SdTk14_10
OTUb125	0	0	0	0	0	0	1	0	0	0	0	0	0	0	0	0	0	0	0	0		MnDi15_70
OTUb126	0	0	0	0	0	0	1	0	0	0	0	0	0	0	0	0	0	0	0	0		MnDi15_71
OTUb127	0	0	0	0	0	0	1	0	0	0	0	0	0	0	0	0	0	0	0	0		MnDi15_79
OTUb128	0	0	0	0	0	1	0	0	0	0	0	0	0	0	0	0	0	0	0	0		MnRy21_77
OTUb129	0	0	0	0	0	1	0	0	0	0	0	0	0	0	0	0	0	0	0	0		MnRy21_75
OTUb13	0	0	0	0	0	0	0	0	0	0	0	0	0	0	0	0	1	0	0	0		AsRy16_22
OTUb130	0	0	0	0	0	1	0	0	0	0	0	0	0	0	0	0	0	0	0	0		MnRy21_74
OTUb131	0	0	0	0	0	1	0	0	0	0	0	0	0	0	0	0	0	0	0	1		MnRy21_73	AsDi18_95
OTUb132	0	0	0	0	0	1	0	0	0	0	0	0	0	0	0	0	0	0	0	0		MnRy21_71
OTUb133	0	0	0	0	0	0	0	0	0	0	0	0	0	0	2	0	0	0	0	0		AsTk14_16	AsTk14_74
OTUb134	0	0	0	1	0	0	0	0	0	0	0	0	0	0	0	0	0	0	0	0		MnTk30_169
OTUb135	0	0	0	1	0	0	0	0	0	0	0	0	0	0	0	0	0	0	0	0		MnTk30_164
OTUb136	0	0	0	0	0	0	1	0	0	0	0	0	0	0	0	0	0	0	0	0		MnDi15_05
OTUb137	0	0	0	1	0	0	0	0	0	0	0	0	0	0	0	0	0	0	0	0		MnTk30_160
OTUb139	0	0	0	0	0	0	0	0	0	0	0	0	0	0	1	0	0	0	0	0		AsTk14_51
OTUb14	0	0	0	0	0	0	0	0	0	1	0	0	0	0	0	0	0	0	0	0		SdTk30_13
OTUb140	0	0	0	0	1	0	0	0	0	0	0	0	0	0	0	0	0	0	0	0		MnRy12_60
OTUb142	0	0	0	0	0	0	0	0	0	0	0	0	0	1	0	0	0	0	0	0		SdDi18_65
OTUb143	0	0	0	0	0	0	0	0	0	0	0	0	0	0	0	8	0	0	0	0		AsTk30_60	AsTk30_68	AsTk30_124	AsTk30_127	AsTk30_79	AsTk30_144	AsTk30_31	AsTk30_40
OTUb144	0	0	0	0	0	0	0	0	0	0	0	0	0	0	0	1	0	0	0	0		AsTk30_64
OTUb145	0	0	0	0	0	0	0	0	0	0	0	0	0	0	0	1	0	0	0	0		AsTk30_67
OTUb146	0	0	0	0	0	0	0	0	0	0	0	0	0	0	0	1	0	0	0	0		AsTk30_66
OTUb147	0	0	0	0	0	0	0	0	0	0	0	0	0	0	0	1	0	0	0	0		AsTk30_69
OTUb148	1	0	0	0	0	0	0	0	0	0	0	0	0	0	0	0	0	0	0	0		MnTk12_48
OTUb149	1	0	0	0	0	0	0	0	0	0	0	0	0	0	0	0	0	0	0	0		MnTk12_46
OTUb15	0	0	0	0	0	0	0	0	0	1	0	0	0	0	0	0	0	0	0	0		SdTk30_12
OTUb150	2	0	0	0	0	0	0	0	0	0	0	0	0	0	0	0	0	0	0	0		MnTk12_43	MnTk12_23
OTUb151	0	0	0	0	0	0	0	0	1	0	0	0	0	0	0	0	0	0	0	0		SdTk14_46
OTUb152	0	0	0	0	0	0	0	0	1	0	0	0	0	0	0	0	0	0	0	0		SdTk14_47
OTUb153	0	0	0	0	0	0	0	0	0	0	1	0	0	0	0	0	0	0	0	0		SdRy15_02
OTUb154	0	0	0	0	0	0	0	0	0	0	1	0	0	0	0	0	0	0	0	0		SdRy15_05
OTUb155	0	0	0	0	0	0	0	0	1	0	0	0	0	0	0	0	0	0	0	0		SdTk14_43
OTUb156	0	0	0	0	0	0	0	0	0	0	1	0	0	0	0	0	0	0	0	0		SdRy15_06
OTUb158	0	0	0	0	0	0	0	0	1	0	0	0	0	0	0	0	0	0	0	0		SdTk14_48
OTUb159	0	0	0	0	0	0	0	0	1	0	0	0	0	0	0	0	0	0	0	0		SdTk14_49
OTUb16	0	0	0	0	0	0	0	0	0	1	0	0	0	0	0	0	0	0	0	0		SdTk30_11
OTUb160	0	0	1	0	0	0	0	0	0	0	1	0	0	0	0	0	0	0	0	0		SdRy15_75	MnTk22_89
OTUb162	0	0	0	0	0	0	0	0	0	0	1	0	0	0	0	0	0	0	0	0		SdRy15_77
OTUb163	0	0	0	0	0	0	0	0	0	0	0	0	1	0	0	0	0	0	0	0		SdDi14_68
OTUb164	0	0	0	0	0	0	0	0	0	0	1	0	0	0	0	0	0	0	0	0		SdRy15_73
OTUb165	0	0	0	0	0	0	0	0	0	0	0	0	1	0	0	0	0	0	0	0		SdDi14_66
OTUb166	0	0	0	0	0	0	0	0	0	0	0	0	1	0	0	0	0	0	0	0		SdDi14_67
OTUb167	0	0	0	0	0	0	0	0	0	0	0	0	1	0	0	0	0	0	0	0		SdDi14_63
OTUb168	0	0	0	1	0	0	0	0	0	0	0	1	0	0	0	0	0	0	0	0		MnTk30_46	SdRy21_15
OTUb169	0	0	0	0	0	0	0	0	0	0	0	0	1	0	0	0	0	0	0	0		SdDi14_61
OTUb17	0	0	0	0	0	0	0	0	0	1	0	0	0	0	0	0	0	0	0	0		SdTk30_17
OTUb170	0	0	0	0	0	0	0	0	0	0	0	0	0	0	0	0	0	0	1	0		AsDi16_75
OTUb171	0	0	0	0	0	0	0	0	0	0	0	0	0	0	0	0	0	0	0	1		AsDi18_38
OTUb172	0	0	0	0	0	0	0	0	0	0	0	0	0	0	0	0	0	0	0	3		AsDi18_39	AsDi18_89	AsDi18_73
OTUb173	0	0	0	0	0	0	0	0	0	0	0	0	0	0	0	0	0	0	1	0		AsDi16_73
OTUb174	0	0	0	0	0	0	0	0	0	0	0	0	0	0	0	0	0	0	1	1		AsDi18_32	AsDi16_41
OTUb175	0	0	0	0	0	0	0	0	0	0	0	0	0	1	0	0	0	0	0	0		SdDi18_41
OTUb177	0	0	0	0	0	0	0	0	0	0	0	0	0	0	0	0	0	0	0	1		AsDi18_31
OTUb178	0	0	0	0	0	0	0	0	0	0	0	0	0	1	0	0	0	0	0	0		SdDi18_45
OTUb179	0	0	0	0	0	0	0	0	0	0	0	0	0	0	0	0	0	0	0	1		AsDi18_35
OTUb18	2	0	0	1	0	0	1	1	1	2	0	0	0	1	0	0	0	0	0	0		SdTk30_16	SdTk30_77	SdDi18_93	MnTk12_56	MnTk30_158	SdTk14_64	MnDi15_42	MnDi18_58	MnTk12_01
OTUb180	0	0	0	0	0	0	0	0	0	0	0	0	0	0	0	0	7	34	2	2		AsRy21_30	AsRy21_22	AsRy16_69	AsRy16_92	AsRy16_27	AsDi18_47	AsRy16_42	AsRy16_90	AsRy21_92	AsRy21_88	AsRy21_66	AsRy21_52	AsRy21_01	AsRy21_73	AsRy21_87	AsRy21_33	AsRy21_65	AsRy21_71	AsDi16_36	AsRy21_74	AsRy21_43	AsRy21_27	AsRy21_76	AsRy16_38	AsRy21_54	AsRy21_57	AsRy21_46	AsDi18_85
OTUb181	0	0	0	0	0	0	0	0	0	0	1	0	0	0	0	0	0	0	0	0		SdRy15_91
OTUb182	0	0	0	0	0	0	0	0	0	0	1	0	0	0	0	0	0	0	0	0		SdRy15_94
OTUb183	0	0	0	0	0	0	0	0	0	0	1	0	0	0	0	0	0	0	0	0		SdRy15_95
OTUb185	0	0	0	0	0	0	0	0	0	0	0	1	0	0	0	0	0	0	0	0		SdRy21_53
OTUb186	0	0	0	0	0	0	0	0	1	0	0	1	0	0	0	0	0	0	0	0		SdRy21_52	SdTk14_09
OTUb187	0	0	0	0	0	0	0	0	2	1	1	2	0	0	0	0	0	0	0	0		SdRy21_55	SdRy21_11	SdTk30_82	SdRy15_85	SdTk14_96	SdTk14_39
OTUb188	0	0	0	0	0	0	0	0	0	0	1	1	0	0	0	0	0	0	0	0		SdRy21_57	SdRy15_69
OTUb189	0	0	0	0	0	0	0	0	0	0	0	0	0	0	0	0	0	0	2	0		AsDi16_92	AsDi16_58
OTUb19	0	0	0	0	1	0	0	0	0	0	0	0	0	0	0	0	0	0	0	0		MnRy12_23
OTUb190	0	0	0	0	0	0	0	0	0	0	0	0	0	0	1	0	2	0	0	0		AsRy16_82	AsTk14_86	AsRy16_61
OTUb191	0	0	0	0	0	0	0	0	0	0	0	0	0	0	0	0	0	0	3	0		AsDi16_90	AsDi16_21	AsDi16_03
OTUb192	0	0	0	0	0	0	0	0	0	0	0	0	0	0	0	0	0	0	2	0		AsDi16_91	AsDi16_61
OTUb193	0	0	0	0	0	0	0	0	0	0	0	0	0	0	0	0	2	0	0	0		AsRy16_87	AsRy16_39
OTUb194	0	0	0	0	0	0	0	0	0	0	0	0	0	0	0	0	1	0	0	0		AsRy16_86
OTUb195	0	0	0	0	0	0	0	0	0	0	0	0	0	0	0	0	0	0	4	0		AsDi16_94	AsDi16_18	AsDi16_67	AsDi16_78
OTUb196	0	0	0	0	0	0	0	0	0	0	0	0	0	0	0	0	0	0	1	0		AsDi16_95
OTUb197	0	0	0	0	0	0	1	0	0	0	0	1	0	0	0	0	0	0	0	0		SdRy21_24	MnDi15_30
OTUb198	0	0	0	0	0	0	0	0	0	0	0	0	1	0	0	0	0	0	0	0		SdDi14_17
OTUb199	0	0	0	0	0	0	0	0	0	0	0	0	0	0	0	0	0	0	3	0		AsDi16_02	AsDi16_23	AsDi16_45
OTUb2	0	0	0	0	0	0	0	0	0	0	1	0	0	0	0	0	0	0	0	0		SdRy15_87
OTUb20	0	0	0	0	3	0	0	0	0	0	0	0	0	0	0	0	0	0	0	0		MnRy12_24	MnRy12_82	MnRy12_94
OTUb201	0	0	0	0	0	0	0	0	0	0	0	0	0	0	1	0	0	0	2	0		AsDi16_07	AsTk14_27	AsDi16_88
OTUb202	0	0	0	0	0	0	0	0	0	0	0	1	0	0	0	0	0	0	0	0		SdRy21_23
OTUb204	0	0	0	0	0	0	0	0	0	0	0	1	0	0	0	0	0	0	0	0		SdRy21_28
OTUb205	0	0	0	0	0	0	0	0	0	0	0	1	0	0	0	0	0	0	0	0		SdRy21_29
OTUb206	1	0	0	0	0	0	0	0	0	0	0	0	0	0	0	0	0	0	0	0		MnTk12_38
OTUb207	1	0	0	0	0	0	0	0	0	0	0	0	0	0	0	0	0	0	0	0		MnTk12_31
OTUb208	4	0	1	5	0	0	1	0	0	1	0	1	1	0	0	0	0	0	0	0		MnTk12_33	MnTk12_44	SdTk30_45	MnTk22_35	MnTk12_47	MnTk12_41	SdRy21_12	MnTk30_116	MnDi15_44	MnTk30_142	MnTk30_178	MnTk30_167	SdDi14_60	MnTk30_168
OTUb209	1	0	0	0	0	0	0	0	0	0	0	0	0	0	0	0	0	0	0	0		MnTk12_32
OTUb21	0	1	0	0	0	0	0	0	0	0	0	0	0	0	0	0	0	0	0	0		MnTk14_54
OTUb210	2	0	0	0	0	0	0	0	0	0	0	0	0	0	0	0	0	0	0	0		MnTk12_36	MnTk12_19
OTUb211	0	0	0	0	0	0	1	0	0	0	0	0	0	0	0	0	0	0	0	0		MnDi15_04
OTUb212	0	0	0	0	0	0	0	0	0	0	0	0	0	0	0	0	0	0	3	3		AsDi18_48	AsDi18_19	AsDi16_93	AsDi16_96	AsDi16_16	AsDi18_28
OTUb213	0	0	0	0	0	0	0	0	0	1	0	0	0	0	0	0	0	0	0	0		SdTk30_04
OTUb214	0	0	2	0	0	0	0	0	0	0	0	1	0	0	0	0	0	0	0	0		MnTk22_86	MnTk22_66	SdRy21_73
OTUb215	0	0	0	0	0	0	0	0	0	1	0	0	0	0	0	0	0	0	0	0		SdTk30_06
OTUb216	0	0	1	0	1	0	0	0	0	0	0	0	0	0	0	0	0	0	0	0		MnRy12_19	MnTk22_73
OTUb217	0	0	0	0	1	0	0	1	0	0	0	0	0	0	0	0	0	0	0	0		MnRy12_16	MnDi18_59
OTUb218	0	1	0	0	0	0	0	0	0	0	0	0	0	0	0	0	0	0	0	0		MnTk14_46
OTUb219	0	0	0	0	0	0	1	0	0	0	0	0	0	0	0	0	0	0	0	0		MnDi15_93
OTUb22	0	1	0	0	0	0	0	0	0	0	0	0	0	0	0	0	0	0	0	0		MnTk14_56
OTUb220	0	1	0	0	0	0	0	0	0	0	0	0	0	0	0	0	0	0	0	0		MnTk14_41
OTUb221	0	0	0	0	0	0	3	6	0	0	0	0	0	0	0	0	0	0	0	0		MnDi18_34	MnDi15_62	MnDi15_58	MnDi18_15	MnDi18_86	MnDi18_39	MnDi15_92	MnDi18_54	MnDi18_09
OTUb222	0	0	0	0	0	0	0	1	0	0	0	0	0	0	0	0	0	0	0	0		MnDi18_37
OTUb223	0	0	0	0	0	0	0	1	0	0	0	0	0	0	0	0	0	0	0	0		MnDi18_30
OTUb224	0	1	0	1	0	0	0	0	0	0	0	0	0	0	0	0	0	0	0	0		MnTk14_49	MnTk30_150
OTUb225	0	0	0	0	0	0	0	0	0	0	0	0	0	0	0	0	4	4	1	0		AsRy21_42	AsRy16_56	AsRy16_81	AsRy16_85	AsRy21_31	AsRy21_23	AsDi16_33	AsRy16_12	AsRy21_58
OTUb226	0	0	0	0	0	0	0	0	0	0	0	0	0	0	0	0	0	1	0	0		AsRy21_48
OTUb227	0	0	1	0	0	0	0	0	0	0	0	0	0	0	0	0	0	0	0	0		MnTk22_11
OTUb228	0	0	0	0	0	0	0	0	0	2	0	0	0	0	0	0	0	0	0	0		SdTk30_73	SdTk30_52
OTUb229	0	0	1	0	0	0	0	0	0	0	0	0	0	0	0	0	0	0	0	0		MnTk22_13
OTUb23	0	0	0	0	0	0	0	1	0	0	0	0	0	0	0	0	0	0	0	0		MnDi18_40
OTUb230	0	0	1	0	0	0	0	0	0	0	0	0	0	0	0	0	0	0	0	0		MnTk22_14
OTUb231	0	0	1	0	0	0	0	0	0	0	0	0	0	0	0	0	0	0	0	0		MnTk22_18
OTUb232	0	0	0	0	0	0	0	0	0	0	0	0	0	0	0	1	1	0	0	0		AsTk30_24	AsRy16_57
OTUb233	0	0	0	0	0	0	0	0	0	0	0	0	0	0	0	2	1	0	1	0		AsTk30_21	AsRy16_54	AsDi16_74	AsTk30_78
OTUb234	0	0	0	0	0	1	0	0	0	0	1	0	0	0	0	0	0	0	0	0		MnRy21_33	SdRy15_37
OTUb235	0	0	0	0	0	0	0	0	0	0	0	0	0	1	0	0	0	0	0	0		SdDi18_35
OTUb236	0	0	0	0	0	1	0	0	0	0	0	0	0	0	0	0	0	0	0	0		MnRy21_31
OTUb237	0	0	0	0	0	1	0	0	0	0	0	0	0	0	0	0	0	0	0	0		MnRy21_39
OTUb238	0	0	0	0	0	0	0	0	0	0	0	0	0	0	0	2	0	0	0	0		AsTk30_152	AsTk30_154
OTUb239	0	0	0	0	0	0	0	0	0	0	0	0	0	0	0	2	0	0	0	0		AsTk30_153	AsTk30_100
OTUb24	0	2	0	0	0	5	0	1	0	0	1	0	0	0	0	0	0	0	0	0		MnDi18_41	MnRy21_59	MnTk14_52	MnRy21_91	SdRy15_88	MnRy21_43	MnRy21_11	MnRy21_62	MnTk14_51
OTUb240	0	0	0	0	0	0	0	0	0	0	0	0	0	0	0	2	0	0	0	0		AsTk30_157	AsTk30_141
OTUb241	0	0	0	0	0	0	0	0	0	0	0	0	0	0	0	0	0	0	0	1		AsDi18_03
OTUb242	0	0	0	0	0	0	0	0	0	0	0	0	0	0	0	0	0	0	0	1		AsDi18_02
OTUb244	0	0	0	0	0	0	2	0	0	0	0	0	0	0	0	0	0	0	0	0		MnDi15_06	MnDi15_85
OTUb246	0	0	0	0	0	0	0	0	0	0	0	0	0	0	1	0	0	0	0	0		AsTk14_15
OTUb247	0	0	0	0	0	0	1	0	0	0	0	0	0	0	0	0	0	0	0	0		MnDi15_03
OTUb248	0	0	0	0	0	0	0	0	0	0	0	0	0	0	4	1	0	0	0	0		AsTk14_10	AsTk14_67	AsTk14_78	AsTk30_135	AsTk14_95
OTUb249	0	0	0	2	0	0	0	0	0	0	0	0	0	0	0	0	0	0	0	0		MnTk30_133	MnTk30_156
OTUb25	0	0	0	0	0	0	0	1	0	0	0	0	0	0	0	0	0	0	0	0		MnDi18_42
OTUb250	0	0	0	1	0	0	0	0	0	0	0	0	0	0	0	0	0	0	0	0		MnTk30_132
OTUb251	0	0	2	3	0	0	0	0	0	0	0	0	0	0	0	0	0	0	0	0		MnTk30_138	MnTk22_45	MnTk30_147	MnTk22_88	MnTk30_176
OTUb252	1	0	0	0	0	0	0	0	0	0	0	0	0	0	0	0	0	0	0	0		MnTk12_88
OTUb253	0	0	0	0	0	0	0	0	0	0	0	0	1	0	0	0	0	0	0	0		SdDi14_15
OTUb254	0	0	0	0	0	0	2	0	0	0	0	0	1	0	0	0	0	0	0	0		SdDi14_14	MnDi15_75	MnDi15_72
OTUb255	0	0	0	0	0	0	0	0	0	0	0	0	1	0	0	0	0	0	0	0		SdDi14_13
OTUb256	0	0	0	0	0	0	0	0	0	0	0	0	1	0	0	0	0	0	0	0		SdDi14_12
OTUb257	0	0	0	0	0	0	0	0	0	0	0	0	1	0	0	0	0	0	0	0		SdDi14_11
OTUb258	0	0	0	0	0	0	0	0	0	0	0	0	1	0	0	0	0	0	0	0		SdDi14_10
OTUb259	1	0	0	0	0	0	0	0	0	0	0	0	0	0	0	0	0	0	0	0		MnTk12_81
OTUb26	0	0	0	0	1	0	0	2	0	0	0	0	0	0	0	0	0	0	0	0		MnDi18_45	MnDi18_38	MnRy12_93
OTUb261	1	0	0	0	0	0	0	0	0	0	0	0	0	0	0	0	0	0	0	0		MnTk12_84
OTUb262	0	0	1	2	0	0	0	0	0	0	0	0	0	0	0	0	0	0	0	0		MnTk30_07	MnTk22_15	MnTk30_165
OTUb263	0	1	0	3	0	0	0	0	0	0	0	0	0	0	0	0	0	0	0	0		MnTk30_03	MnTk14_12	MnTk30_41	MnTk30_105
OTUb264	0	0	0	0	0	0	0	0	0	0	0	0	0	1	0	0	0	0	0	0		SdDi18_05
OTUb265	0	0	0	0	0	0	0	0	0	0	0	0	0	19	0	0	0	0	0	0		SdDi18_03	SdDi18_16	SdDi18_40	SdDi18_39	SdDi18_83	SdDi18_12	SdDi18_55	SdDi18_18	SdDi18_38	SdDi18_61	SdDi18_06	SdDi18_96	SdDi18_62	SdDi18_71	SdDi18_24	SdDi18_47	SdDi18_02	SdDi18_27	SdDi18_81
OTUb267	0	0	0	0	0	0	0	0	0	0	0	0	1	0	0	0	0	0	0	0		SdDi14_84
OTUb268	0	0	0	0	0	0	0	0	0	0	0	0	1	0	0	0	0	0	0	0		SdDi14_86
OTUb269	0	0	0	0	0	0	0	0	0	0	0	0	2	0	0	0	0	0	0	0		SdDi14_87	SdDi14_80
OTUb27	0	0	0	0	0	0	0	0	0	0	0	0	0	0	0	1	0	0	0	0		AsTk30_59
OTUb270	0	0	0	1	0	0	0	0	0	0	0	0	1	0	0	0	0	0	0	0		SdDi14_88	MnTk30_149
OTUb271	0	0	0	0	0	0	0	0	0	0	0	0	0	0	0	0	2	3	0	0		AsRy16_47	AsRy16_13	AsRy21_68	AsRy21_34	AsRy21_86
OTUb272	0	1	0	0	0	0	0	0	0	0	0	0	0	0	0	0	0	0	0	0		MnTk14_64
OTUb273	0	0	0	0	0	0	0	0	0	0	0	0	0	0	3	1	4	0	0	3		AsRy16_44	AsTk30_15	AsTk14_55	AsDi18_24	AsRy16_29	AsRy16_14	AsTk14_21	AsDi18_10	AsRy16_15	AsDi18_04	AsTk14_70
OTUb274	0	0	0	0	0	0	0	0	0	0	0	0	0	0	0	0	1	0	0	0		AsRy16_41
OTUb275	0	0	0	0	0	0	0	0	1	0	0	0	0	0	0	0	0	0	0	0		SdTk14_38
OTUb276	0	0	0	0	0	0	0	0	1	0	0	0	0	0	0	0	0	0	0	0		SdTk14_35
OTUb277	0	0	0	0	0	0	0	0	1	0	0	0	0	0	0	0	0	0	0	0		SdTk14_34
OTUb278	0	0	0	0	0	0	0	0	1	0	0	0	0	0	0	0	0	0	0	0		SdTk14_32
OTUb279	0	0	0	0	0	0	0	0	1	0	0	0	0	0	0	0	0	0	0	0		SdTk14_31
OTUb28	0	0	0	0	0	0	0	0	0	1	0	0	0	0	0	0	0	0	0	0		SdTk30_89
OTUb280	0	0	0	0	0	0	0	0	2	0	0	0	0	0	0	0	0	0	0	0		SdTk14_30	SdTk14_28
OTUb282	0	0	0	0	0	0	0	0	1	0	0	0	0	0	0	0	0	0	0	0		SdTk14_81
OTUb283	0	0	0	0	0	0	0	0	1	0	0	0	0	0	0	0	0	0	0	0		SdTk14_87
OTUb284	0	0	0	0	0	0	0	2	0	0	0	0	2	1	0	0	0	0	0	0		SdDi18_77	SdDi14_28	MnDi18_66	SdDi14_24	MnDi18_50
OTUb285	0	0	0	0	0	0	0	0	0	0	1	0	0	0	0	0	0	0	0	0		SdRy15_45
OTUb286	0	0	0	1	0	0	0	0	0	1	1	0	0	0	0	0	0	0	0	0		SdRy15_47	MnTk30_55	SdTk30_58
OTUb288	0	0	0	0	0	0	0	0	0	0	1	0	0	0	0	0	0	0	0	0		SdRy15_41
OTUb289	0	0	0	0	0	0	0	0	0	0	1	0	0	0	0	0	0	0	0	0		SdRy15_40
OTUb29	0	0	1	0	0	0	0	0	0	0	0	0	0	0	0	0	0	0	0	0		MnTk22_09
OTUb290	0	0	0	1	0	0	0	0	0	0	1	0	0	0	0	0	0	0	0	0		SdRy15_43	MnTk30_189
OTUb291	0	0	0	0	0	0	0	0	0	0	1	0	0	0	0	0	0	0	0	0		SdRy15_42
OTUb292	1	0	0	0	0	0	0	0	0	0	0	0	0	0	0	0	0	0	0	0		MnTk12_70
OTUb293	1	0	0	0	0	0	0	0	0	0	0	0	0	0	0	0	0	0	0	0		MnTk12_73
OTUb294	0	0	1	0	0	0	0	0	0	0	0	0	0	0	0	0	0	0	2	0		AsDi16_44	AsDi16_32	MnTk22_67
OTUb295	0	0	0	1	0	0	0	0	0	0	0	0	0	0	0	0	0	0	0	0		MnTk30_187
OTUb296	1	0	0	0	0	0	0	0	0	0	0	0	0	0	0	0	0	0	0	0		MnTk12_78
OTUb297	0	0	0	1	0	0	0	0	0	0	0	0	0	0	0	0	0	0	0	0		MnTk30_182
OTUb298	0	0	0	0	0	0	0	0	0	0	0	0	0	0	0	0	0	0	1	0		AsDi16_42
OTUb299	0	0	0	0	0	0	0	0	0	1	0	0	0	0	0	0	0	0	0	0		SdTk30_57
OTUb3	0	0	0	0	0	0	0	0	0	0	1	0	0	0	0	0	0	0	0	0		SdRy15_86
OTUb30	0	0	0	0	0	0	0	0	0	1	0	0	0	0	0	0	0	0	0	0		SdTk30_86
OTUb300	0	0	0	0	0	0	0	0	0	0	0	1	0	0	0	0	0	0	0	0		SdRy21_84
OTUb301	0	0	0	0	0	0	0	0	0	0	0	0	0	0	0	0	1	0	0	0		AsRy16_53
OTUb302	0	0	0	0	0	0	0	0	1	0	0	1	0	0	0	0	0	0	0	0		SdRy21_80	SdTk14_44
OTUb303	0	0	0	0	0	0	0	0	0	0	0	0	0	0	0	0	0	1	0	0		AsRy21_04
OTUb304	0	0	0	0	0	0	0	0	0	0	0	3	0	0	0	0	0	0	0	0		SdRy21_88	SdRy21_38	SdRy21_70
OTUb305	0	0	0	0	0	0	0	0	0	0	0	1	0	0	0	0	0	0	0	0		SdRy21_89
OTUb306	0	0	0	0	0	0	0	1	0	0	0	0	0	0	0	0	0	0	0	0		MnDi18_62
OTUb308	0	0	0	0	0	0	0	1	0	0	0	0	0	0	0	0	0	0	0	0		MnDi18_60
OTUb309	0	0	0	0	0	0	0	1	0	0	0	0	0	0	0	0	0	0	0	0		MnDi18_61
OTUb31	0	0	1	0	0	0	0	1	0	0	0	0	0	0	1	0	0	0	0	0		MnTk22_04	AsTk14_29	MnDi18_17
OTUb310	0	0	0	0	0	0	0	2	0	0	0	0	0	0	0	0	0	0	0	0		MnDi18_67	MnDi18_81
OTUb311	0	0	0	0	0	0	0	1	0	0	0	0	0	0	0	0	0	0	0	0		MnDi18_64
OTUb312	0	0	0	0	0	0	0	1	0	0	0	0	0	0	0	0	0	0	0	0		MnDi18_65
OTUb313	0	0	0	0	0	0	0	0	0	0	0	0	0	0	0	1	0	0	0	0		AsTk30_07
OTUb314	0	0	0	0	0	0	0	0	0	0	0	1	0	0	0	0	0	0	0	0		SdRy21_19
OTUb315	0	0	0	0	0	0	0	0	0	0	0	0	0	0	0	1	0	0	0	0		AsTk30_05
OTUb317	0	1	0	2	0	0	0	0	1	1	0	1	1	2	0	0	0	0	0	0		SdRy21_17	SdDi18_33	SdTk14_40	MnTk14_43	SdDi18_72	SdDi14_50	MnTk30_186	SdTk30_27	MnTk30_98
OTUb318	0	1	0	0	0	0	0	0	0	0	0	0	0	0	0	0	0	0	0	0		MnTk14_81
OTUb319	0	4	1	2	2	1	0	1	0	3	0	2	1	0	0	0	0	0	0	0		MnTk14_84	SdRy21_13	MnTk30_106	MnDi18_23	SdDi14_21	SdTk30_43	MnRy12_22	MnTk30_13	MnTk22_96	SdTk30_25	MnTk14_83	MnTk14_26	SdRy21_40	MnTk14_61	SdTk30_92	MnRy12_46	MnRy21_88
OTUb320	0	1	0	0	0	0	0	0	0	0	0	0	0	0	0	0	0	0	0	0		MnTk14_85
OTUb321	0	0	0	0	3	0	2	0	0	0	0	0	1	1	0	0	0	0	0	0		MnDi15_49	MnRy12_70	MnRy12_13	SdDi18_22	MnDi15_33	MnRy12_29	SdDi14_46
OTUb322	0	0	0	0	0	0	1	0	0	0	0	0	0	0	0	0	0	0	0	0		MnDi15_48
OTUb323	0	0	0	0	0	0	1	0	0	0	0	0	0	0	0	0	0	0	0	0		MnDi15_43
OTUb324	0	0	0	0	0	0	1	0	0	0	0	0	0	0	0	0	0	0	0	0		MnDi15_41
OTUb325	0	0	0	0	0	0	0	0	0	0	0	0	0	0	0	0	0	0	1	0		AsDi16_10
OTUb327	0	0	1	0	0	0	0	0	0	0	0	0	0	0	0	0	0	0	0	0		MnTk22_58
OTUb328	0	1	2	0	0	0	0	0	0	0	0	0	0	0	0	0	0	0	0	0		MnTk22_59	MnTk22_20	MnTk14_66
OTUb329	0	0	1	1	0	0	0	0	0	0	0	0	0	0	0	0	0	0	0	0		MnTk22_54	MnTk30_121
OTUb33	0	0	0	0	0	0	0	0	0	0	0	0	0	0	0	1	0	0	0	0		AsTk30_56
OTUb330	0	0	1	0	0	0	0	0	0	0	0	0	0	0	0	0	0	0	0	0		MnTk22_55
OTUb331	0	1	0	1	0	0	0	2	1	1	0	0	3	1	0	0	0	0	0	0		SdTk30_37	MnDi18_02	SdDi18_43	SdTk14_66	SdDi14_74	SdDi14_38	MnDi18_13	SdDi14_45	MnTk30_130	MnTk14_91
OTUb332	0	0	1	0	0	0	0	0	0	0	0	0	0	0	0	0	0	0	0	0		MnTk22_57
OTUb333	1	0	1	0	0	1	0	0	0	0	0	0	0	0	0	0	0	0	0	0		MnTk22_50	MnTk12_26	MnRy21_37
OTUb334	0	0	1	1	0	0	0	0	1	1	0	0	0	0	0	0	0	0	0	0		SdTk30_32	MnTk22_23	SdTk14_74	MnTk30_135
OTUb335	0	0	0	0	1	0	0	0	0	0	0	0	0	0	0	0	0	0	0	0		MnRy12_53
OTUb336	0	0	0	0	1	0	0	0	0	0	0	0	0	0	0	0	0	0	0	0		MnRy12_51
OTUb337	0	2	0	0	0	0	0	0	0	0	0	0	0	0	0	0	0	0	0	0		MnTk14_33	MnTk14_96
OTUb338	0	1	0	0	0	0	0	0	0	0	0	0	0	0	0	0	0	0	0	0		MnTk14_31
OTUb339	0	0	0	0	0	0	0	0	0	0	0	0	0	0	0	2	0	0	0	0		AsTk30_117	AsTk30_45
OTUb34	0	0	0	0	0	0	0	0	0	2	0	0	0	0	0	0	0	0	0	0		SdTk30_83	SdTk30_07
OTUb340	0	0	0	0	0	0	0	0	0	0	0	0	0	0	0	1	0	0	0	0		AsTk30_113
OTUb341	0	0	0	0	0	0	0	0	0	0	0	0	0	0	2	2	0	0	0	0		AsTk30_110	AsTk14_17	AsTk14_07	AsTk30_32
OTUb342	0	0	0	0	0	0	0	0	0	0	0	0	0	0	0	0	2	0	0	0		AsRy16_40	AsRy16_21
OTUb343	0	0	1	0	0	0	0	0	0	0	0	0	0	0	0	0	0	0	0	0		MnTk22_27
OTUb344	0	0	0	1	0	0	0	0	0	0	0	0	0	0	0	0	0	0	0	0		MnTk30_175
OTUb345	0	0	0	0	0	1	0	0	0	0	0	0	0	0	0	0	0	0	0	0		MnRy21_64
OTUb346	0	0	0	1	0	0	0	0	0	0	0	0	0	0	0	0	0	0	0	0		MnTk30_170
OTUb347	0	1	0	0	0	7	1	0	0	1	3	0	2	0	0	0	0	0	0	0		MnRy21_66	MnRy21_84	MnRy21_83	SdRy15_68	SdTk30_50	SdDi14_16	SdRy15_15	MnTk14_32	SdRy15_31	MnRy21_38	MnRy21_09	MnRy21_12	SdDi14_94	MnRy21_24	MnDi15_91
OTUb348	0	4	1	1	2	8	0	5	3	1	0	1	1	3	0	0	0	0	0	0		MnRy21_67	MnRy12_63	SdTk14_07	SdRy21_78	SdDi18_36	MnRy21_60	MnDi18_28	MnTk14_14	MnRy12_02	MnRy21_34	SdDi14_02	MnRy21_15	MnTk14_68	MnRy21_90	SdDi18_69	MnTk22_43	MnTk14_22	MnDi18_21	MnDi18_43	MnRy21_36	MnDi18_35	SdTk14_90	MnDi18_10	SdDi18_66	MnTk30_38	MnRy21_35	MnTk14_03	SdTk30_38
OTUb349	0	0	0	0	0	0	0	0	0	0	0	0	0	0	2	0	0	0	0	0		AsTk14_60	AsTk14_09
OTUb350	0	0	0	0	0	0	0	0	0	0	0	0	0	0	1	0	0	0	0	0		AsTk14_68
OTUb351	0	0	0	0	0	0	0	0	0	0	0	0	0	0	0	2	0	0	0	0		AsTk30_73	AsTk30_81
OTUb352	0	0	0	0	0	0	0	0	0	0	0	0	0	0	1	10	0	0	0	1		AsTk30_70	AsTk14_63	AsTk30_76	AsTk30_148	AsTk30_20	AsTk30_63	AsTk30_128	AsTk30_84	AsTk30_89	AsTk30_11	AsDi18_81	AsTk30_156
OTUb353	0	0	0	0	0	0	0	0	0	0	1	0	0	0	0	0	0	0	0	0		SdRy15_12
OTUb354	0	0	0	0	0	0	0	0	0	0	1	0	0	0	0	0	0	0	0	0		SdRy15_11
OTUb356	0	0	0	0	0	0	0	0	0	0	1	0	0	0	0	0	0	0	0	0		SdRy15_18
OTUb358	0	0	0	0	0	0	0	0	0	0	0	0	1	1	0	0	0	0	0	0		SdDi14_53	SdDi18_60
OTUb359	0	0	0	0	0	0	0	0	0	0	0	0	1	0	0	0	0	0	0	0		SdDi14_52
OTUb36	0	0	1	0	0	0	0	0	0	0	0	0	0	0	0	0	0	0	0	0		MnTk22_12
OTUb360	0	0	0	0	0	0	0	0	0	0	0	0	1	0	0	0	0	0	0	0		SdDi14_51
OTUb361	0	0	0	0	0	0	0	0	0	0	0	0	1	0	0	0	0	0	0	0		SdDi14_57
OTUb363	0	0	0	0	0	0	0	0	0	0	0	0	1	0	0	0	0	0	0	0		SdDi14_55
OTUb364	0	0	0	0	0	0	0	0	0	0	0	0	1	0	0	0	0	0	0	0		SdDi14_59
OTUb365	0	0	0	1	0	0	0	2	0	0	0	0	0	0	0	0	0	0	0	0		MnTk30_31	MnDi18_76	MnDi18_31
OTUb366	0	0	0	0	0	0	0	1	0	0	0	0	0	0	0	0	0	0	0	0		MnDi18_71
OTUb367	0	0	0	0	0	0	0	0	0	0	0	0	0	0	0	0	0	0	0	1		AsDi18_08
OTUb368	0	0	0	0	0	0	0	0	0	0	0	0	0	0	0	0	0	0	0	1		AsDi18_07
OTUb37	0	0	0	1	0	0	0	0	0	0	0	0	0	0	0	0	0	0	0	0		MnTk30_152
OTUb370	0	0	0	0	0	0	0	0	0	0	0	0	0	11	0	0	0	0	0	0		SdDi18_31	SdDi18_34	SdDi18_76	SdDi18_84	SdDi18_07	SdDi18_74	SdDi18_04	SdDi18_15	SdDi18_28	SdDi18_75	SdDi18_63
OTUb371	0	0	0	0	0	0	0	0	0	0	0	0	0	1	0	0	0	0	0	0		SdDi18_30
OTUb373	0	0	0	0	0	0	0	0	0	0	0	1	0	0	0	0	0	0	0	0		SdRy21_43
OTUb374	0	0	0	0	0	0	0	0	0	0	0	1	0	0	0	0	0	0	0	0		SdRy21_41
OTUb375	0	0	0	0	0	0	0	0	0	0	0	1	0	0	0	0	0	0	0	0		SdRy21_46
OTUb376	0	0	0	0	0	0	0	0	0	0	0	1	0	0	0	0	1	0	0	0		SdRy21_44	AsRy16_59
OTUb377	1	1	2	3	0	0	0	1	0	0	1	1	0	1	0	0	0	0	0	0		SdRy21_45	MnTk14_23	MnDi18_22	MnTk12_21	SdRy15_10	SdDi18_73	MnTk22_03	MnTk30_48	MnTk22_08	MnTk30_181	MnTk30_145
OTUb378	0	0	0	0	1	0	0	0	2	0	1	1	0	0	1	0	0	0	0	0		SdRy21_48	AsTk14_84	MnRy12_71	SdRy15_24	SdTk14_59	SdTk14_45
OTUb379	0	0	0	0	0	0	0	0	0	0	0	0	0	0	8	2	7	0	2	0		AsRy16_03	AsRy16_94	AsTk14_72	AsTk14_57	AsDi16_83	AsRy16_05	AsDi16_17	AsTk30_49	AsTk14_53	AsTk14_54	AsTk14_85	AsTk30_106	AsRy16_18	AsTk14_13	AsRy16_46	AsTk14_04	AsTk14_58	AsRy16_26	AsRy16_30
OTUb38	0	0	0	1	0	0	0	0	0	0	0	0	0	0	0	0	0	0	0	0		MnTk30_151
OTUb380	0	0	0	0	0	0	0	0	1	0	0	0	0	0	0	0	0	0	0	0		SdTk14_79
OTUb381	0	0	0	0	0	0	0	0	0	0	0	0	0	0	0	0	1	0	0	0		AsRy16_06
OTUb382	0	0	0	0	0	0	0	0	0	0	0	0	0	0	0	0	0	0	1	0		AsDi16_14
OTUb383	0	0	0	0	0	0	0	0	1	0	0	0	0	0	0	0	0	0	0	0		SdTk14_72
OTUb384	0	0	0	0	0	0	0	0	1	0	0	0	0	0	0	0	0	0	0	0		SdTk14_71
OTUb385	0	0	0	0	0	0	0	0	0	0	0	0	0	0	0	0	0	1	1	0		AsDi16_19	AsRy21_96
OTUb386	0	0	0	0	0	0	0	0	1	0	0	0	0	0	0	0	0	0	0	0		SdTk14_77
OTUb387	0	0	0	0	0	0	0	0	1	0	0	0	0	0	0	0	0	0	0	0		SdTk14_75
OTUb388	0	0	0	0	1	0	0	0	0	0	0	0	0	0	0	0	0	0	0	0		MnRy12_34
OTUb389	1	0	0	0	0	0	0	0	0	0	0	0	0	0	0	0	0	0	0	0		MnTk12_29
OTUb39	0	0	0	0	0	1	0	0	0	0	0	0	0	0	0	0	0	0	0	0		MnRy21_07
OTUb390	0	0	0	0	0	0	1	0	0	0	0	0	0	0	0	0	0	0	0	0		MnDi15_61
OTUb391	0	0	0	0	0	0	1	0	0	0	0	0	0	1	0	0	0	0	0	0		MnDi15_60	SdDi18_17
OTUb392	0	0	0	0	0	0	1	0	0	0	0	0	0	0	0	0	0	0	0	0		MnDi15_87
OTUb393	0	0	0	0	0	0	1	0	0	0	0	1	0	0	0	0	0	0	0	0		MnDi15_86	SdRy21_07
OTUb394	0	0	0	0	0	0	2	0	0	0	0	0	0	0	0	0	0	0	0	0		MnDi15_84	MnDi15_02
OTUb396	0	0	0	0	0	0	1	0	0	0	0	0	0	0	0	0	0	0	0	0		MnDi15_81
OTUb397	0	0	0	0	0	0	1	0	0	0	0	0	0	0	0	0	0	0	0	0		MnDi15_80
OTUb398	0	0	0	0	1	0	1	0	0	0	0	0	0	0	0	0	0	0	0	0		MnDi15_89	MnRy12_45
OTUb399	0	0	0	0	0	0	1	0	0	0	0	0	0	0	0	0	0	0	0	0		MnDi15_88
OTUb4	0	0	0	0	0	0	0	0	0	0	1	0	0	0	0	0	0	0	2	0		AsDi16_89	AsDi16_70	SdRy15_32
OTUb40	0	0	0	0	0	1	0	0	0	0	0	0	0	0	0	0	0	0	0	0		MnRy21_05
OTUb400	5	9	0	1	4	0	0	0	2	1	1	1	0	1	0	0	0	0	0	0		MnRy12_01	MnRy12_21	MnTk14_04	MnTk14_18	MnRy12_58	MnTk12_39	SdTk14_53	MnTk14_44	SdRy15_71	MnTk14_25	MnTk12_02	MnTk14_27	MnTk14_34	MnRy12_25	MnTk12_96	SdRy21_25	SdDi18_80	SdTk30_76	MnTk14_50	MnTk12_59	MnTk14_55	MnTk30_44	MnTk12_42	MnTk14_60	SdTk14_17
OTUb401	0	0	0	0	1	0	2	0	0	0	0	0	0	0	0	0	0	0	0	0		MnRy12_05	MnDi15_59	MnDi15_37
OTUb402	0	0	0	1	0	0	0	0	0	0	0	0	0	0	0	0	0	0	0	0		MnTk30_185
OTUb403	0	0	0	0	1	0	0	0	0	0	0	0	0	0	0	0	0	0	0	0		MnRy12_08
OTUb404	0	0	0	0	0	0	0	1	0	0	0	0	0	0	0	0	0	0	0	0		MnDi18_92
OTUb405	0	0	0	0	0	0	0	1	0	0	0	0	0	0	0	0	0	0	0	0		MnDi18_90
OTUb406	0	0	0	0	0	0	0	1	0	0	0	1	0	0	0	0	0	0	0	0		MnDi18_95	SdRy21_01
OTUb407	0	0	0	0	0	0	0	1	0	0	0	0	0	0	0	0	0	0	0	0		MnDi18_94
OTUb408	0	0	0	0	0	0	0	0	0	0	0	0	0	0	0	0	0	0	1	0		AsDi16_46
OTUb409	0	0	0	0	1	0	0	0	0	0	0	0	0	0	0	0	0	0	0	0		MnRy12_91
OTUb41	0	0	0	0	1	2	0	0	0	0	0	0	0	0	0	0	0	0	0	0		MnRy21_02	MnRy21_96	MnRy12_59
OTUb410	0	0	0	0	0	0	0	1	0	0	0	0	0	0	0	0	0	0	0	0		MnDi18_29
OTUb411	0	0	0	0	0	0	0	1	0	0	0	0	0	0	0	0	0	0	0	0		MnDi18_26
OTUb412	0	0	0	0	0	0	0	1	0	0	0	0	0	0	1	0	0	0	0	0		MnDi18_27	AsTk14_91
OTUb413	0	0	0	0	0	0	0	1	0	0	0	0	0	0	0	0	0	0	0	0		MnDi18_25
OTUb414	0	0	0	0	0	0	0	0	0	0	0	0	1	0	0	0	0	0	0	0		SdDi14_20
OTUb415	0	0	0	0	0	0	0	1	0	0	0	0	0	0	0	0	0	0	0	0		MnDi18_20
OTUb416	0	0	0	0	0	0	0	0	0	0	0	0	0	0	0	0	0	1	0	0		AsRy21_53
OTUb417	0	0	0	1	0	0	0	0	0	0	0	0	0	0	0	0	0	0	0	0		MnTk30_109
OTUb418	0	0	0	0	0	0	0	0	0	1	0	0	0	0	0	0	0	0	0	0		SdTk30_62
OTUb419	0	0	0	0	0	0	0	0	0	1	0	0	0	0	0	0	0	0	0	0		SdTk30_63
OTUb42	0	1	0	0	0	1	0	0	0	0	0	0	0	0	0	0	0	0	0	0		MnRy21_03	MnTk14_08
OTUb420	0	0	0	0	0	0	0	0	0	1	0	0	0	0	0	0	0	0	0	0		SdTk30_60
OTUb421	0	0	0	1	0	0	0	0	0	1	0	0	0	0	0	0	0	0	0	0		SdTk30_61	MnTk30_162
OTUb422	3	2	3	1	1	0	0	0	0	0	0	0	0	0	0	0	0	0	0	0		MnTk22_60	MnRy12_09	MnTk22_16	MnTk14_93	MnTk22_83	MnTk12_72	MnTk14_65	MnTk12_77	MnTk12_80	MnTk30_40
OTUb423	0	0	0	0	0	0	0	0	0	0	0	0	0	0	0	1	0	0	0	0		AsTk30_38
OTUb424	0	0	1	0	0	0	0	0	0	1	1	1	0	0	0	0	0	0	0	0		MnTk22_62	SdRy15_36	SdTk30_66	SdRy21_27
OTUb425	0	0	0	0	0	0	0	0	0	0	0	0	0	0	0	1	0	0	0	0		AsTk30_37
OTUb426	0	0	0	0	0	0	0	0	0	1	0	0	0	0	0	0	0	0	0	0		SdTk30_68
OTUb427	0	0	1	0	0	0	0	0	1	2	0	0	1	0	0	0	0	0	0	0		SdTk30_69	SdTk30_67	SdTk14_37	MnTk22_61	SdDi14_27
OTUb428	0	0	1	0	0	0	0	0	0	0	0	0	0	0	0	0	0	0	0	0		MnTk22_69
OTUb429	0	0	1	0	0	0	0	0	0	0	0	0	0	0	0	0	0	0	0	0		MnTk22_68
OTUb43	0	0	0	0	0	1	0	1	0	0	0	0	0	0	0	0	0	0	0	0		MnRy21_01	MnDi18_16
OTUb430	0	0	0	0	0	0	0	0	0	0	0	0	0	0	1	1	0	0	0	0		AsTk30_30	AsTk14_87
OTUb431	0	0	0	0	0	1	0	0	0	0	0	0	0	0	0	0	0	0	0	0		MnRy21_26
OTUb432	0	0	0	0	0	1	0	0	0	0	0	0	0	0	0	0	0	0	0	0		MnRy21_27
OTUb433	0	1	0	0	0	1	0	0	0	0	0	0	0	0	0	0	0	0	0	0		MnRy21_20	MnTk14_35
OTUb434	0	0	0	0	0	2	0	0	0	0	0	0	0	0	0	0	0	0	0	0		MnRy21_22	MnRy21_95
OTUb435	0	0	0	0	0	1	0	0	0	0	0	0	0	0	0	0	0	0	0	0		MnRy21_23
OTUb436	0	0	0	0	0	0	0	0	0	0	0	0	0	0	0	3	0	0	0	0		AsTk30_142	AsTk30_97	AsTk30_173
OTUb438	1	0	1	0	0	0	0	0	0	0	0	0	0	0	0	0	0	0	0	0		MnTk22_90	MnTk12_85
OTUb439	0	0	1	0	0	0	0	0	0	0	0	0	0	0	0	0	0	0	0	0		MnTk22_93
OTUb44	0	0	0	0	0	0	0	0	0	0	0	0	0	0	0	3	0	0	0	0		AsTk30_25	AsTk30_01	AsTk30_80
OTUb440	0	0	0	0	0	0	1	0	0	0	0	0	0	0	0	0	0	0	0	0		MnDi15_17
OTUb442	0	0	0	0	0	1	0	0	0	0	0	0	0	0	0	0	0	0	0	0		MnRy21_51
OTUb443	0	0	0	0	0	1	0	0	0	0	0	0	0	0	0	0	0	0	0	0		MnRy21_50
OTUb444	0	0	0	0	0	1	0	0	0	0	0	0	0	0	0	0	0	0	0	0		MnRy21_52
OTUb445	0	0	0	1	0	0	0	0	0	0	0	0	0	0	0	0	0	0	0	0		MnTk30_101
OTUb447	0	0	0	1	0	0	0	0	0	0	0	0	0	0	0	0	0	0	0	0		MnTk30_103
OTUb448	0	0	0	0	0	0	0	0	0	0	0	0	0	0	0	0	0	0	0	1		AsDi18_42
OTUb449	0	0	0	0	0	0	0	0	0	0	0	0	0	0	0	0	0	0	0	1		AsDi18_41
OTUb45	0	0	0	0	0	0	1	0	0	0	0	0	0	0	0	0	0	0	0	0		MnDi15_38
OTUb450	0	0	0	0	0	0	0	0	0	0	0	0	0	0	0	1	0	0	1	1		AsDi18_40	AsDi16_68	AsTk30_109
OTUb452	0	0	0	0	0	0	0	0	0	0	0	0	0	0	2	1	0	0	0	1		AsDi18_46	AsTk14_93	AsTk30_143	AsTk14_24
OTUb453	0	0	0	0	0	0	0	0	0	0	0	0	0	0	0	0	0	0	0	1		AsDi18_45
OTUb454	0	0	0	0	0	0	0	0	0	0	0	0	0	0	0	0	0	0	0	1		AsDi18_44
OTUb455	0	0	0	1	0	0	0	0	0	0	0	0	0	0	0	0	0	0	0	0		MnTk30_65
OTUb456	0	0	0	1	0	0	0	0	0	0	0	0	0	0	0	0	0	0	0	0		MnTk30_69
OTUb457	0	0	0	0	1	0	0	0	0	0	0	0	0	0	0	0	0	0	0	0		MnRy12_90
OTUb458	0	0	0	0	0	0	0	0	0	0	0	0	0	0	0	0	0	0	0	1		AsDi18_37
OTUb459	0	0	0	1	0	0	0	0	0	0	0	0	0	0	0	0	0	0	0	0		MnTk30_54
OTUb46	0	0	0	0	0	0	1	0	0	0	0	0	0	0	0	0	0	0	0	0		MnDi15_39
OTUb460	0	0	0	0	0	0	0	0	0	0	0	0	0	0	0	1	0	0	0	0		AsTk30_85
OTUb461	0	0	0	0	0	0	0	0	1	0	0	0	0	0	0	0	0	0	0	0		SdTk14_22
OTUb463	0	1	0	0	0	0	0	0	2	0	0	0	0	0	0	0	0	0	0	0		SdTk14_24	SdTk14_85	MnTk14_77
OTUb464	0	0	0	0	0	0	0	0	1	0	0	0	0	0	0	0	0	0	0	0		SdTk14_27
OTUb465	0	0	0	0	0	0	0	0	1	0	0	0	0	0	0	0	0	0	0	0		SdTk14_29
OTUb466	0	0	0	0	0	0	0	0	0	0	0	0	1	0	0	0	0	0	0	0		SdDi14_08
OTUb467	0	0	0	0	0	0	0	0	0	0	2	0	0	0	0	0	0	0	0	0		SdRy15_58	SdRy15_27
OTUb469	0	0	0	1	1	0	0	0	0	0	1	0	0	0	0	0	0	0	0	0		SdRy15_56	MnTk30_118	MnRy12_85
OTUb47	0	0	0	0	0	0	1	0	0	0	0	0	0	0	0	0	0	0	0	0		MnDi15_34
OTUb470	0	0	0	0	0	0	0	0	0	0	0	0	1	0	0	0	0	0	0	0		SdDi14_01
OTUb471	0	0	0	0	0	0	0	0	0	0	1	0	0	0	0	0	0	0	0	0		SdRy15_54
OTUb472	0	0	0	0	0	0	0	0	0	0	0	0	1	0	0	0	0	0	0	0		SdDi14_03
OTUb473	0	0	0	0	1	0	1	1	0	0	0	0	2	0	0	0	0	0	0	0		SdDi14_04	MnDi18_11	MnDi15_11	SdDi14_06	MnRy12_03
OTUb474	0	0	0	0	0	0	0	0	0	0	1	1	0	0	0	0	0	0	0	0		SdRy15_50	SdRy21_49
OTUb475	0	0	1	0	0	0	0	0	0	0	0	0	0	0	0	0	0	0	0	0		MnTk22_32
OTUb476	0	0	0	1	0	0	0	0	0	0	0	0	0	0	0	0	0	0	0	0		MnTk30_191
OTUb477	1	0	0	0	0	0	0	0	0	0	0	0	0	0	0	0	0	0	0	0		MnTk12_65
OTUb478	0	0	0	1	0	0	0	0	0	0	0	0	0	0	0	0	0	0	0	0		MnTk30_59
OTUb479	0	0	0	0	0	0	0	0	0	0	0	0	0	0	0	0	0	0	1	0		AsDi16_59
OTUb48	0	0	0	0	0	0	1	0	0	0	0	0	0	0	0	0	0	0	0	0		MnDi15_35
OTUb480	0	0	0	0	0	0	0	0	0	0	0	0	0	0	7	0	3	2	2	1		AsDi16_52	AsDi18_94	AsTk14_11	AsTk14_88	AsTk14_52	AsTk14_61	AsRy16_77	AsTk14_39	AsRy16_84	AsDi16_50	AsRy21_70	AsRy21_37	AsTk14_03	AsTk14_20	AsRy16_08
OTUb481	0	0	0	0	0	0	0	0	0	0	0	0	0	0	0	0	0	0	1	0		AsDi16_53
OTUb482	0	0	0	0	0	0	0	0	0	0	0	0	0	0	0	0	0	2	1	0		AsRy21_13	AsRy21_59	AsDi16_49
OTUb483	0	0	0	0	0	0	0	1	0	0	0	0	0	0	0	0	0	0	0	0		MnDi18_55
OTUb484	0	0	0	0	0	0	0	2	0	0	0	0	0	0	0	0	0	0	0	0		MnDi18_51	MnDi18_53
OTUb485	0	0	0	0	0	0	0	0	0	0	0	0	0	0	0	0	0	0	0	1		AsDi18_88
OTUb486	0	0	0	1	0	0	0	0	0	0	0	0	0	0	0	0	0	0	0	0		MnTk30_190
OTUb487	0	0	0	0	0	0	0	0	0	0	0	1	0	0	0	0	0	0	0	0		SdRy21_09
OTUb488	0	0	0	0	0	0	0	0	0	0	0	0	0	0	0	0	1	0	0	0		AsRy16_50
OTUb489	0	0	0	0	0	0	0	0	0	0	0	0	0	0	0	0	3	2	1	0		AsRy16_51	AsRy16_89	AsRy21_02	AsRy16_60	AsRy21_72	AsDi16_11
OTUb49	0	0	0	1	0	0	0	0	0	0	0	0	0	0	0	0	0	0	0	0		MnTk30_122
OTUb490	0	0	0	0	0	0	0	0	0	0	0	1	0	0	0	0	0	0	0	0		SdRy21_05
OTUb491	0	0	0	0	0	0	0	0	0	0	0	1	0	0	0	0	0	0	0	0		SdRy21_03
OTUb492	0	0	0	0	0	0	2	0	0	0	0	0	1	0	0	0	0	0	0	0		MnDi15_54	MnDi15_83	SdDi14_92
OTUb493	0	0	0	0	0	0	1	0	0	0	0	0	0	0	0	0	0	0	0	0		MnDi15_55
OTUb494	0	0	0	0	1	0	4	0	0	0	0	0	0	0	0	0	0	0	0	0		MnDi15_52	MnDi15_14	MnDi15_36	MnDi15_12	MnRy12_10
OTUb495	0	0	0	0	1	0	0	0	0	0	0	0	0	0	0	0	0	0	0	0		MnRy12_38
OTUb496	0	0	0	0	0	1	0	0	2	0	0	1	0	0	0	0	0	0	0	0		SdRy21_58	MnRy21_53	SdTk14_33	SdTk14_92
OTUb497	0	0	0	0	0	0	0	0	0	1	0	0	0	0	0	0	0	0	0	0		SdTk30_26
OTUb498	0	0	0	0	1	0	0	0	0	0	0	0	0	0	0	0	0	0	0	0		MnRy12_30
OTUb499	2	1	2	0	1	0	0	0	1	0	0	1	0	0	0	0	0	0	0	0		MnRy12_33	SdRy21_42	MnTk12_04	MnTk12_03	MnTk14_74	SdTk14_26	MnTk22_75	MnTk22_77
OTUb5	0	0	0	0	0	0	0	1	0	0	0	0	0	0	0	0	0	0	0	0		MnDi18_32
OTUb50	0	0	0	1	0	0	0	0	0	0	0	0	0	0	0	0	0	0	0	0		MnTk30_123
OTUb500	0	0	0	1	2	0	0	0	0	2	0	0	0	0	0	0	0	0	0	0		SdTk30_23	SdTk30_36	MnRy12_47	MnRy12_50	MnTk30_192
OTUb501	0	0	0	0	1	0	0	0	0	0	0	0	0	0	0	0	0	0	0	0		MnRy12_37
OTUb502	0	1	0	0	0	0	0	0	0	0	0	0	0	0	0	0	0	0	0	0		MnTk14_20
OTUb503	0	1	0	0	0	0	0	0	0	0	0	0	0	0	0	0	0	0	0	0		MnTk14_21
OTUb504	0	0	0	0	1	0	0	1	0	0	0	0	0	0	0	0	0	0	0	0		MnRy12_49	MnDi18_06
OTUb505	0	0	0	0	1	0	0	0	0	0	0	0	0	0	0	0	0	0	0	0		MnRy12_44
OTUb506	0	1	0	0	0	0	0	0	0	0	0	1	1	0	0	0	0	0	0	0		MnTk14_29	SdDi14_95	SdRy21_37
OTUb507	0	0	0	0	0	0	0	0	0	1	0	0	0	0	0	0	0	0	0	0		SdTk30_65
OTUb508	0	1	2	0	3	0	1	1	0	0	0	0	0	0	0	0	0	0	0	0		MnRy12_41	MnDi15_46	MnTk22_38	MnTk22_78	MnTk14_47	MnRy12_84	MnRy12_31	MnDi18_68
OTUb509	0	0	0	0	1	0	0	0	0	0	0	0	0	0	0	0	0	0	0	0		MnRy12_42
OTUb51	1	0	0	0	0	0	0	0	0	0	0	0	0	0	0	0	0	0	0	0		MnTk12_95
OTUb510	0	0	0	0	1	0	0	0	0	0	0	0	0	0	0	0	0	0	0	0		MnRy12_43
OTUb511	0	0	0	0	0	0	3	1	0	0	0	0	0	0	0	0	0	0	0	0		MnDi15_28	MnDi15_18	MnDi18_08	MnDi15_47
OTUb512	0	0	0	0	0	0	0	0	0	0	0	0	0	0	0	1	0	0	0	0		AsTk30_104
OTUb513	0	0	0	0	0	0	0	0	0	0	0	0	0	0	0	1	0	0	0	0		AsTk30_102
OTUb514	0	0	0	0	0	0	0	0	0	0	0	0	0	0	0	0	0	0	1	0		AsDi16_01
OTUb515	0	0	0	0	0	0	0	0	0	0	0	0	0	0	0	0	0	0	0	1		AsDi18_83
OTUb516	0	0	0	0	0	0	0	0	0	0	0	0	0	0	0	0	0	0	0	1		AsDi18_82
OTUb517	0	0	0	0	0	0	0	0	0	2	0	0	0	0	0	0	0	0	0	0		SdTk30_93	SdTk30_49
OTUb518	0	0	1	0	0	0	0	0	0	0	0	0	0	0	0	0	0	0	0	0		MnTk22_30
OTUb519	0	0	1	0	0	0	0	0	0	0	0	0	0	0	0	0	0	0	0	0		MnTk22_31
OTUb52	3	0	0	0	0	0	0	0	0	2	0	0	0	0	0	0	0	0	0	0		MnTk12_94	MnTk12_76	MnTk12_67	SdTk30_33	SdTk30_21
OTUb521	0	0	0	0	0	0	0	0	0	2	0	0	0	0	0	0	0	0	0	0		SdTk30_95	SdTk30_85
OTUb522	0	0	0	0	0	1	0	0	0	2	0	0	0	0	0	0	0	0	0	0		SdTk30_94	SdTk30_22	MnRy21_68
OTUb523	0	0	0	0	0	1	0	0	0	0	0	0	0	0	0	0	0	0	0	0		MnRy21_19
OTUb524	0	0	0	0	0	1	0	0	0	0	0	0	0	0	0	0	0	0	0	0		MnRy21_18
OTUb525	0	0	0	0	0	0	0	0	0	0	0	0	0	0	2	0	0	0	0	0		AsTk14_82	AsTk14_02
OTUb526	0	0	0	0	0	1	0	0	0	0	0	0	0	0	0	0	0	0	0	0		MnRy21_17
OTUb527	0	0	0	0	0	1	0	0	0	0	0	0	0	0	0	0	0	0	0	0		MnRy21_10
OTUb528	0	0	0	0	0	1	0	0	0	0	0	0	0	0	0	0	0	0	0	0		MnRy21_13
OTUb53	1	0	0	3	0	0	0	0	1	0	1	0	0	0	0	0	0	0	0	0		MnTk12_92	SdTk14_60	MnTk30_179	MnTk30_174	MnTk30_100	SdRy15_17
OTUb530	0	0	0	1	0	0	0	0	0	0	0	0	0	0	3	17	0	1	0	1		AsTk30_47	AsTk30_91	AsTk30_62	AsTk14_46	AsTk30_28	AsTk30_04	AsTk30_14	AsTk30_74	AsTk30_145	MnTk30_113	AsDi18_90	AsTk30_50	AsRy21_16	AsTk30_55	AsTk30_138	AsTk30_175	AsTk30_119	AsTk30_163	AsTk30_161	AsTk30_43	AsTk14_23	AsTk14_62	AsTk30_162
OTUb532	0	0	0	0	0	0	0	0	0	0	0	0	0	0	0	1	0	0	0	0		AsTk30_42
OTUb533	0	0	0	0	0	0	0	0	0	0	0	0	0	0	0	1	0	0	0	0		AsTk30_41
OTUb534	0	0	0	0	0	0	1	0	0	0	0	0	0	0	0	0	0	0	0	0		MnDi15_21
OTUb535	0	0	0	0	0	0	0	0	0	0	0	0	0	0	1	0	1	0	0	0		AsTk14_71	AsRy16_36
OTUb536	0	0	0	0	0	0	2	1	0	0	0	0	0	0	0	0	0	0	0	0		MnDi15_23	MnDi15_78	MnDi18_36
OTUb537	0	0	0	0	0	0	2	0	0	0	0	0	0	0	0	0	0	0	0	0		MnDi15_22	MnDi15_63
OTUb538	0	0	0	0	0	0	0	0	0	0	0	0	0	0	1	0	0	0	0	0		AsTk14_77
OTUb539	0	0	0	0	0	0	0	0	0	0	0	0	2	0	0	0	0	0	0	0		SdDi14_31	SdDi14_65
OTUb54	1	0	0	0	0	0	0	0	0	0	0	0	0	0	0	0	0	0	0	0		MnTk12_90
OTUb540	0	0	0	0	0	0	0	0	0	0	0	0	1	0	0	0	0	0	0	0		SdDi14_30
OTUb541	0	0	0	0	0	0	0	0	0	0	0	0	1	0	0	0	0	0	0	0		SdDi14_33
OTUb542	0	0	0	0	0	0	0	0	0	0	0	0	1	0	0	0	0	0	0	0		SdDi14_35
OTUb543	0	0	0	0	0	0	0	0	0	0	1	0	0	0	0	0	0	0	0	0		SdRy15_21
OTUb544	0	0	0	0	0	0	0	0	0	0	0	0	1	0	0	0	0	0	0	0		SdDi14_39
OTUb545	0	0	0	0	0	0	0	0	0	0	2	0	0	0	0	0	0	0	0	0		SdRy15_28	SdRy15_08
OTUb546	0	0	0	0	0	0	0	0	0	0	0	0	1	0	0	0	0	0	0	0		SdDi14_47
OTUb547	0	0	0	0	0	0	0	0	0	0	0	0	1	0	0	0	0	0	0	0		SdDi14_40
OTUb548	0	0	0	0	0	0	0	0	0	0	0	0	1	0	0	0	0	0	0	0		SdDi14_43
OTUb55	0	0	0	0	0	0	0	0	0	1	0	0	0	0	0	0	0	0	0	0		SdTk30_34
OTUb550	0	1	0	1	0	1	0	0	0	0	0	0	0	0	0	0	0	0	0	0		MnRy21_87	MnTk14_90	MnTk30_83
OTUb551	0	0	0	0	0	0	0	0	0	0	0	0	0	0	0	0	0	0	0	1		AsDi18_12
OTUb553	0	0	0	0	0	1	0	0	0	0	0	0	0	0	0	0	0	0	0	0		MnRy21_82
OTUb554	0	0	0	0	0	0	0	0	0	0	0	0	0	0	0	0	0	0	2	2		AsDi18_15	AsDi18_18	AsDi16_47	AsDi16_51
OTUb555	0	0	0	0	0	1	0	0	0	0	0	0	0	0	0	0	0	0	0	0		MnRy21_80
OTUb556	0	0	0	0	0	0	0	0	0	0	0	0	0	0	0	0	0	0	0	1		AsDi18_17
OTUb557	0	0	0	0	0	0	0	0	0	0	0	0	0	1	0	0	0	0	0	0		SdDi18_26
OTUb558	0	0	0	0	0	0	0	0	0	0	0	0	0	1	0	0	0	0	0	0		SdDi18_21
OTUb559	0	0	0	1	0	0	0	0	1	0	0	0	1	0	0	0	0	0	0	0		SdTk14_91	MnTk30_30	SdDi14_75
OTUb56	0	0	0	0	0	0	0	0	0	0	0	0	1	0	0	0	0	0	0	0		SdDi14_26
OTUb560	0	0	0	0	0	0	0	0	0	0	0	1	0	0	0	0	0	0	0	0		SdRy21_77
OTUb561	0	0	0	0	0	0	0	0	0	0	0	1	0	0	0	0	0	0	0	0		SdRy21_76
OTUb562	0	0	0	0	0	0	0	0	0	0	0	1	0	0	0	0	0	0	0	0		SdRy21_75
OTUb563	0	0	0	0	0	0	0	0	0	0	0	1	0	0	0	0	0	0	0	0		SdRy21_74
OTUb564	0	0	0	0	0	0	0	0	0	0	0	0	0	0	1	0	1	0	0	0		AsRy16_64	AsTk14_69
OTUb565	0	1	0	0	0	0	0	0	2	0	0	0	0	0	0	0	0	0	0	0		SdTk14_12	MnTk14_59	SdTk14_86
OTUb567	0	0	0	0	0	0	0	0	1	0	0	0	0	0	0	0	0	0	0	0		SdTk14_14
OTUb568	0	0	0	0	0	0	0	0	2	0	0	0	0	0	0	0	0	0	0	0		SdTk14_16	SdTk14_78
OTUb569	0	0	0	0	0	0	0	0	0	0	0	0	0	0	0	0	0	0	1	0		AsDi16_27
OTUb57	0	0	1	0	0	0	0	0	1	0	0	0	0	0	0	0	0	0	0	0		SdTk14_19	MnTk22_39
OTUb570	0	0	0	0	0	0	0	0	0	0	0	0	0	0	0	0	1	0	0	0		AsRy16_16
OTUb571	0	0	0	0	0	0	0	0	0	0	0	0	0	0	0	0	1	0	0	0		AsRy16_17
OTUb573	0	0	0	0	0	0	0	0	0	0	0	0	0	0	0	0	2	1	1	0		AsDi16_22	AsRy16_93	AsRy21_12	AsRy16_65
OTUb574	0	0	0	0	0	0	0	0	0	0	0	0	0	1	0	0	0	0	0	0		SdDi18_92
OTUb575	0	0	0	0	0	0	0	0	0	0	0	0	0	1	0	0	0	0	0	0		SdDi18_90
OTUb576	0	0	0	0	0	0	0	0	1	0	0	0	0	0	0	0	0	0	0	0		SdTk14_61
OTUb577	0	0	0	0	0	0	0	0	0	0	0	0	0	0	0	0	0	0	2	0		AsDi16_29	AsDi16_48
OTUb578	0	0	0	0	0	0	0	0	0	0	0	0	0	1	0	0	0	0	0	0		SdDi18_94
OTUb579	1	0	0	0	0	0	0	0	0	0	0	0	0	0	0	0	0	0	0	0		MnTk12_18
OTUb58	0	0	0	1	0	0	0	0	0	0	0	0	0	0	0	0	0	0	0	0		MnTk30_16
OTUb580	1	0	0	0	0	0	0	0	0	0	0	0	0	0	0	0	0	0	0	0		MnTk12_17
OTUb581	3	1	1	0	0	1	0	1	0	1	0	0	0	0	0	0	0	0	0	0		MnTk12_16	SdTk30_09	MnDi18_88	MnTk14_30	MnRy21_89	MnTk12_45	MnTk22_34	MnTk12_27
OTUb582	1	0	0	0	0	0	0	0	0	0	0	0	0	0	0	0	0	0	0	0		MnTk12_15
OTUb583	1	0	0	0	0	0	0	0	0	0	0	0	0	0	0	0	0	0	0	0		MnTk12_10
OTUb584	0	0	0	0	1	0	0	0	0	0	0	0	0	0	0	0	0	0	0	0		MnRy12_75
OTUb585	0	0	0	0	0	0	0	1	0	0	0	0	0	0	0	0	0	0	0	0		MnDi18_89
OTUb586	0	0	0	0	1	0	0	0	0	0	0	0	0	0	0	0	0	0	0	0		MnRy12_72
OTUb587	0	0	0	0	0	0	1	1	0	0	0	0	0	0	0	0	0	0	0	0		MnDi18_84	MnDi15_09
OTUb588	0	0	0	0	0	0	0	1	0	0	0	0	0	0	0	0	0	0	0	0		MnDi18_85
OTUb589	0	0	0	0	0	0	0	1	0	0	0	0	0	0	0	0	0	0	0	0		MnDi18_87
OTUb59	0	0	0	1	0	0	0	0	0	0	0	0	0	0	0	0	0	0	0	0		MnTk30_15
OTUb590	0	0	0	1	0	0	0	1	0	0	0	0	0	0	0	0	0	0	0	0		MnDi18_80	MnTk30_128
OTUb591	3	1	0	0	1	1	0	0	0	0	0	0	0	0	0	0	0	0	0	0		MnRy12_78	MnRy21_79	MnTk12_25	MnTk14_82	MnTk12_53	MnTk12_37
OTUb592	0	0	0	0	0	0	0	1	0	0	0	0	0	0	0	0	0	0	0	0		MnDi18_82
OTUb593	0	0	0	0	0	0	0	1	0	0	0	0	0	0	0	0	0	0	0	0		MnDi18_83
OTUb594	0	0	0	0	0	0	0	1	0	0	0	0	0	0	0	0	0	0	0	0		MnDi18_12
OTUb595	0	0	0	0	0	0	0	0	0	1	0	0	0	0	0	0	0	0	0	0		SdTk30_31
OTUb596	0	0	0	0	0	0	0	1	0	0	0	0	0	0	0	0	0	0	0	0		MnDi18_19
OTUb597	0	0	0	0	0	0	0	1	0	0	0	0	0	0	0	0	0	0	0	0		MnDi18_18
OTUb598	0	0	0	0	1	0	0	0	1	0	1	0	0	0	0	0	0	0	0	0		MnRy12_80	SdRy15_26	SdTk14_04
OTUb599	1	2	0	2	0	0	0	0	0	0	0	0	0	0	0	0	0	0	0	0		MnTk14_67	MnTk14_63	MnTk12_79	MnTk30_134	MnTk30_153
OTUb6	0	0	0	0	0	0	0	0	0	0	0	0	0	0	0	0	0	0	2	1		AsDi16_85	AsDi18_30	AsDi16_20
OTUb60	0	0	0	0	0	0	0	0	1	0	0	0	0	0	0	0	0	0	0	0		SdTk14_18
OTUb600	0	1	0	0	0	0	0	0	0	0	0	0	0	0	0	0	0	0	0	0		MnTk14_62
OTUb601	0	0	0	0	1	0	0	0	0	0	0	0	0	0	0	0	0	0	0	0		MnRy12_87
OTUb602	0	0	0	0	0	0	0	0	0	0	0	0	0	0	0	3	0	0	0	0		AsTk30_03	AsTk30_29	AsTk30_18
OTUb603	2	1	1	0	2	0	0	0	2	3	1	0	0	0	0	0	0	0	0	0		SdTk30_56	SdTk30_70	SdTk30_44	MnRy12_39	MnRy12_64	MnTk12_09	MnTk12_66	SdTk14_01	MnTk14_19	SdRy15_22	MnTk22_53	SdTk14_84
OTUb604	0	0	0	0	0	0	0	0	0	1	0	0	0	0	0	0	0	0	0	0		SdTk30_55
OTUb605	0	0	0	0	0	0	0	0	0	1	0	0	0	0	0	0	0	0	0	0		SdTk30_54
OTUb606	0	0	0	1	0	0	0	0	0	2	0	0	0	0	0	0	0	0	0	0		SdTk30_53	SdTk30_59	MnTk30_139
OTUb607	0	0	0	0	0	0	0	0	0	0	0	0	0	0	0	2	0	0	0	0		AsTk30_06	AsTk30_87
OTUb608	0	0	1	0	0	0	0	0	0	0	0	0	0	0	0	0	0	0	0	0		MnTk22_70
OTUb609	0	0	2	0	1	0	0	0	0	1	0	1	0	0	0	0	0	0	0	0		MnTk22_71	SdTk30_47	MnTk22_74	SdRy21_63	MnRy12_76
OTUb610	0	0	0	0	0	0	0	0	0	0	0	0	0	0	0	3	0	0	0	0		AsTk30_08	AsTk30_147	AsTk30_12
OTUb611	2	0	0	0	1	0	0	0	0	0	0	0	0	0	0	0	0	0	0	0		MnTk12_08	MnTk12_91	MnRy12_92
OTUb612	0	0	0	0	0	0	0	0	0	0	0	0	1	0	0	0	0	0	0	0		SdDi14_78
OTUb613	0	0	0	0	0	0	0	0	0	0	0	0	0	0	0	7	0	0	0	0		AsTk30_174	AsTk30_165	AsTk30_126	AsTk30_134	AsTk30_33	AsTk30_137	AsTk30_90
OTUb614	0	0	0	0	0	0	0	0	0	0	0	0	0	1	0	0	0	0	0	0		SdDi18_51
OTUb615	0	0	0	0	0	0	0	0	0	1	0	0	0	0	0	0	0	0	0	0		SdTk30_05
OTUb616	0	1	0	0	0	0	0	0	0	0	0	0	0	0	0	0	0	0	0	0		MnTk14_10
OTUb617	0	1	0	0	0	0	0	0	0	0	0	0	0	0	0	0	0	0	0	0		MnTk14_13
OTUb618	0	0	0	0	0	0	1	0	0	0	0	0	0	0	0	0	0	0	0	0		MnDi15_65
OTUb62	0	0	0	0	0	0	0	0	0	0	0	0	0	1	0	0	0	0	0	0		SdDi18_11
OTUb620	0	0	0	0	0	0	0	0	0	0	0	0	0	0	0	0	0	0	0	1		AsDi18_20
OTUb621	0	0	0	0	0	0	0	0	0	0	0	0	0	0	2	1	2	0	0	0		AsTk14_30	AsRy16_11	AsTk14_06	AsTk30_172	AsRy16_48
OTUb622	0	0	0	0	0	0	0	0	0	0	0	0	0	0	1	0	0	0	0	0		AsTk14_31
OTUb623	0	0	0	0	0	0	0	0	0	0	0	0	0	0	4	1	0	0	3	0		AsTk14_33	AsDi16_04	AsDi16_12	AsTk14_59	AsDi16_66	AsTk14_35	AsTk30_61	AsTk14_47
OTUb624	0	0	0	0	0	0	0	0	0	0	1	0	0	0	0	0	0	0	0	0		SdRy15_23
OTUb625	0	0	0	0	0	0	0	0	0	0	0	0	0	0	0	0	1	1	0	0		AsRy16_55	AsRy21_60
OTUb626	0	0	0	0	0	0	1	0	0	0	0	0	0	0	0	0	0	0	0	0		MnDi15_69
OTUb627	0	0	0	0	0	0	6	0	0	0	0	0	0	0	0	0	0	0	0	0		MnDi15_68	MnDi15_90	MnDi15_26	MnDi15_10	MnDi15_94	MnDi15_16
OTUb628	0	0	0	0	0	1	0	0	0	0	0	0	0	1	0	0	0	0	0	0		MnRy21_42	SdDi18_58
OTUb629	0	0	0	0	1	0	0	0	0	0	0	0	0	0	0	0	0	0	0	0		MnRy12_86
OTUb63	0	0	0	0	0	0	0	0	0	0	0	0	0	1	0	0	0	0	0	0		SdDi18_19
OTUb630	0	0	0	0	0	1	0	0	0	0	0	0	0	0	0	0	0	0	0	0		MnRy21_46
OTUb631	0	0	0	0	0	0	0	0	0	1	0	0	0	0	0	0	0	0	0	0		SdTk30_02
OTUb632	0	1	0	0	0	3	0	0	0	0	0	1	0	0	0	0	0	0	0	0		MnRy21_48	MnRy21_63	MnTk14_53	MnRy21_30	SdRy21_50
OTUb633	0	0	0	1	0	0	0	0	0	0	0	0	0	0	0	0	0	0	0	0		MnTk30_107
OTUb634	0	0	1	1	0	0	1	0	0	0	0	0	0	0	0	0	0	0	0	0		MnTk30_53	MnDi15_13	MnTk22_48
OTUb635	0	0	0	1	0	0	0	0	0	0	0	0	0	0	0	0	0	0	0	0		MnTk30_117
OTUb636	0	0	0	2	0	0	0	0	0	0	0	0	0	0	0	0	0	0	0	0		MnTk30_115	MnTk30_188
OTUb637	0	0	0	1	0	0	0	0	0	0	0	0	0	0	0	0	0	0	0	0		MnTk30_114
OTUb638	0	0	0	0	0	0	0	0	0	0	0	0	0	0	0	0	0	0	1	0		AsDi16_63
OTUb639	0	0	0	0	0	0	0	0	0	0	0	0	0	0	1	0	0	0	0	0		AsTk14_45
OTUb64	0	0	1	0	0	0	0	0	0	0	0	0	0	0	0	0	0	0	0	0		MnTk22_76
OTUb640	0	0	0	0	0	0	0	0	0	0	0	0	0	0	8	0	3	0	4	0		AsTk14_48	AsTk14_19	AsRy16_37	AsTk14_44	AsDi16_62	AsDi16_26	AsTk14_64	AsTk14_08	AsRy16_49	AsTk14_37	AsTk14_89	AsRy16_91	AsDi16_24	AsTk14_42	AsDi16_38
OTUb641	0	0	0	0	0	0	0	0	0	0	0	0	0	0	0	0	0	0	2	0		AsDi16_60	AsDi16_13
OTUb642	2	0	0	0	0	0	0	0	0	0	0	0	0	0	0	0	0	0	0	0		MnTk12_52	MnTk12_35
OTUb643	1	0	0	0	0	0	0	0	0	0	0	0	0	0	0	0	0	0	0	0		MnTk12_51
OTUb644	1	0	0	0	0	0	0	0	0	0	0	0	0	0	0	0	0	0	0	0		MnTk12_57
OTUb645	3	0	0	0	0	1	0	0	0	0	0	0	0	0	0	0	0	0	0	0		MnTk12_55	MnRy21_72	MnTk12_71	MnTk12_74
OTUb647	0	0	0	0	0	0	0	0	1	0	0	0	0	0	0	0	0	0	0	0		SdTk14_54
OTUb648	0	0	0	1	0	1	1	0	0	0	0	0	0	0	0	0	0	0	0	0		MnDi15_01	MnTk30_129	MnRy21_94
OTUb649	0	0	0	1	0	0	0	0	1	0	0	0	0	0	0	0	0	0	0	0		SdTk14_52	MnTk30_183
OTUb65	0	0	0	0	0	0	0	0	0	0	0	0	1	0	0	0	0	0	0	0		SdDi14_93
OTUb650	0	1	0	0	0	0	0	0	0	0	1	1	0	0	0	0	0	0	0	0		SdRy15_63	SdRy21_34	MnTk14_78
OTUb651	0	0	0	0	0	0	0	0	0	0	1	0	0	0	0	0	0	0	0	0		SdRy15_62
OTUb652	0	0	3	0	0	0	1	0	0	0	2	1	1	0	0	0	0	0	0	0		SdRy15_61	SdRy15_60	SdDi14_70	MnDi15_53	MnTk22_51	MnTk22_72	SdRy21_66	MnTk22_06
OTUb653	0	0	0	0	0	0	0	0	0	0	0	0	0	1	0	0	0	0	0	0		SdDi18_54
OTUb654	0	0	0	0	0	0	0	0	0	0	0	0	0	1	0	0	0	0	0	0		SdDi18_53
OTUb655	0	0	0	0	0	0	0	0	0	0	1	0	0	0	0	0	0	0	0	0		SdRy15_66
OTUb656	0	0	0	0	0	0	0	0	0	0	1	0	0	0	0	0	0	0	0	0		SdRy15_65
OTUb657	0	0	0	0	0	0	0	0	0	0	1	0	0	0	0	0	0	0	0	0		SdRy15_64
OTUb658	0	0	0	0	0	0	0	0	0	0	0	0	1	0	0	0	0	0	0	0		SdDi14_77
OTUb659	0	0	0	0	0	0	0	0	0	0	0	0	1	0	0	0	0	0	0	0		SdDi14_71
OTUb66	0	0	0	0	0	0	0	0	0	0	0	0	1	0	0	0	0	0	0	0		SdDi14_91
OTUb660	0	0	0	0	0	0	0	0	0	0	0	0	1	0	0	0	0	0	0	0		SdDi14_72
OTUb661	0	0	0	0	0	0	0	0	0	0	0	0	0	0	0	0	0	0	0	1		AsDi18_29
OTUb662	0	0	0	0	0	0	0	1	0	0	0	0	0	0	0	0	0	0	0	0		MnDi18_72
OTUb663	0	0	0	0	0	0	0	0	0	0	0	0	0	0	0	0	0	0	1	0		AsDi16_65
OTUb664	0	0	0	0	0	0	0	0	0	0	0	0	0	0	0	0	0	6	0	1		AsDi18_21	AsRy21_84	AsRy21_55	AsRy21_50	AsRy21_14	AsRy21_45	AsRy21_49
OTUb665	0	0	0	1	1	0	0	0	0	0	0	0	0	0	0	0	0	0	0	0		MnRy12_62	MnTk30_157
OTUb666	0	0	0	0	0	0	0	0	0	0	0	0	0	0	0	0	0	0	0	1		AsDi18_23
OTUb667	0	0	0	0	0	0	0	0	0	0	0	0	0	0	0	0	0	0	0	1		AsDi18_22
OTUb668	0	0	0	0	0	0	0	0	0	0	0	0	0	0	0	0	0	0	0	1		AsDi18_25
OTUb67	0	0	0	0	0	0	0	0	0	0	0	0	1	0	0	0	0	0	0	0		SdDi14_90
OTUb68	0	0	0	0	0	0	0	0	0	0	0	0	0	0	0	0	1	0	0	0		AsRy16_70
OTUb69	0	0	0	0	0	0	0	0	1	0	0	0	0	0	0	0	0	0	0	0		SdTk14_02
OTUb7	0	0	0	0	0	0	0	0	0	0	0	0	0	0	0	0	0	0	1	0		AsDi16_86
OTUb70	0	0	0	0	0	0	0	0	1	0	0	0	0	0	0	0	0	0	0	0		SdTk14_03
OTUb71	0	0	0	0	0	0	0	0	0	0	0	0	0	0	0	0	1	0	0	0		AsRy16_79
OTUb72	0	2	0	0	0	0	0	0	2	0	0	0	0	0	0	0	0	0	0	0		SdTk14_06	MnTk14_01	MnTk14_11	SdTk14_93
OTUb73	0	0	0	1	0	0	0	0	0	0	0	0	0	0	0	0	0	0	0	0		MnTk30_125
OTUb74	0	0	0	0	0	0	0	0	0	0	1	0	0	0	0	0	0	0	0	0		SdRy15_38
OTUb75	0	0	0	0	0	0	0	0	0	0	1	0	0	0	0	0	0	0	0	0		SdRy15_39
OTUb76	0	0	0	0	0	0	1	0	0	0	0	0	0	0	0	0	0	0	0	0		MnDi15_95
OTUb77	0	0	0	0	0	0	0	0	1	0	0	0	0	0	0	0	0	0	0	0		SdTk14_94
OTUb80	0	0	0	0	0	0	0	0	0	0	1	0	0	0	0	0	0	0	0	0		SdRy15_34
OTUb81	0	0	0	0	0	0	0	0	0	0	1	0	0	0	0	0	0	0	0	0		SdRy15_35
OTUb82	0	0	0	1	0	0	0	0	0	0	0	0	1	1	0	0	0	0	0	0		SdDi18_82	MnTk30_42	SdDi14_19
OTUb83	2	1	0	2	1	1	0	0	2	0	0	0	0	0	0	0	0	0	0	0		MnTk12_05	MnTk12_49	MnRy12_48	MnTk30_99	SdTk14_57	MnTk30_70	MnRy21_47	MnTk14_75	SdTk14_69
OTUb84	1	0	0	0	0	0	0	0	0	0	0	0	0	0	0	0	0	0	0	0		MnTk12_06
OTUb85	1	0	0	0	0	0	0	0	0	0	0	0	0	0	0	0	0	0	0	0		MnTk12_07
OTUb86	0	0	0	0	0	0	0	0	0	0	0	0	0	0	0	0	0	0	1	0		AsDi16_30
OTUb87	0	0	0	0	0	0	0	0	0	0	0	0	0	0	0	0	0	0	1	0		AsDi16_31
OTUb88	0	0	0	0	0	0	0	0	0	0	0	0	0	0	1	1	0	0	1	0		AsDi16_34	AsTk14_38	AsTk30_44
OTUb89	0	0	0	0	0	0	0	0	0	0	0	1	0	0	0	0	0	0	0	0		SdRy21_96
OTUb9	0	0	0	0	0	0	0	0	0	0	0	1	0	0	0	0	0	0	0	0		SdRy21_30
OTUb90	0	0	0	0	0	0	0	0	0	0	0	1	0	0	0	0	0	0	0	0		SdRy21_91
OTUb91	0	0	0	0	0	0	0	0	0	0	0	1	0	0	0	0	0	0	0	0		SdRy21_92
OTUb92	0	0	0	0	0	0	0	0	0	0	0	0	0	0	0	0	0	0	3	0		AsDi16_25	AsDi16_43	AsDi16_84
OTUb93	0	0	0	0	1	0	0	0	0	0	0	0	0	0	0	0	0	0	0	0		MnRy12_66
OTUb94	0	0	0	0	1	0	0	0	0	0	0	0	0	0	0	0	0	0	0	0		MnRy12_65
OTUb95	0	0	0	0	0	0	0	1	0	0	0	0	0	0	0	0	0	0	0	0		MnDi18_75
OTUb96	0	0	0	0	0	0	0	1	0	0	0	0	0	0	0	0	0	0	0	0		MnDi18_74
OTUb97	0	0	0	0	0	0	0	1	0	0	0	0	0	0	0	0	0	0	0	0		MnDi18_77
OTUb98	0	0	0	0	0	0	0	1	0	0	0	0	0	0	0	0	0	0	0	0		MnDi18_79
OTUb99	0	0	0	0	0	0	0	1	0	0	0	0	0	0	0	0	0	0	0	0		MnDi18_78
total	88	73	77	104	68	79	94	85	85	81	83	86	90	81	72	105	62	72	77	51
[truncated: 26 more columns]
