# Supplementary material for: Archaeal and bacterial communities in deep-sea hydrogenetic ferromanganese crusts on old seamounts of the northwestern Pacific
Source: PLoS One. 2017 Feb 24;12(2):e0173071. doi: 10.1371/journal.pone.0173071 (PMC5325594; doi:10.1371/journal.pone.0173071)
Supplement: S4 Table — (XLSX) [file pone.0173071.s011.xlsx]

## Sheet: Sheet1
Table S4. p values by p-test (lower) and UniFrac significance test (upper) between two samples
	AsDi16	AsDi18	AsRy16	AsRy21	AsTk14	AsTk30	MnDi15	MnDi18	MnRy12	MnRy21	MnTk12	MnTk14	MnTk22	MnTk30	SdDi14	SdDi18	SdRy15	SdRy21	SdTk14	SdTk30
AsDi16	-	1	1	0.48	1	0.99	0.12	0.09	0.16	0.06	0.12	0.01	0.04	0.01	0	0	0	0	0	0
AsDi18	0.28	-	1	0.55	1	1	0.58	0.91	0.67	0.86	0.49	0.95	0.41	0.67	0.12	0.92	0.1	0.24	0.16	0.04
AsRy16	0.08	0.55	-	0.78	0.7	1	0.2	0.09	0.05	0.16	0.05	0.37	0.03	0.02	0.02	0	0	0	0	0
AsRy21	0.2	0.79	0.07	-	0.41	0.94	0.08	0.24	0.34	0.19	0.09	0.38	0.15	0.59	0.05	0.07	0.04	0.04	0.01	0.03
AsTk14	0.77	0.29	0.07	0.01	-	0.82	0.12	0.51	0.46	0.36	0.08	0.3	0.17	0.39	0.02	0.03	0.01	0.01	0.03	0
AsTk30	0.01	0.16	0.04	0.01	0	-	0.25	0.08	0.22	0.37	0.09	0.47	0.03	0.02	0.01	0.02	0.04	0	0	0
MnDi15	0	0	0.01	0.01	0	0	-	0.96	0.87	0.99	1	0.99	1	1	1	1	0.99	1	1	1
MnDi18	0	0	0	0.01	0	0	0.17	-	1	1	0.93	1	0.47	0.99	0.31	0.92	0.32	0.51	0.78	0.56
MnRy12	0	0	0	0	0	0	0.43	0.25	-	0.94	0.67	0.99	0.21	1	0.17	0.84	0.09	0.15	0.3	0.29
MnRy21	0	0	0	0	0	0	0.36	0.58	0.06	-	0.98	0.98	0.8	1	0.95	1	0.31	0.87	0.97	0.98
MnTk12	0	0	0	0	0	0	0.27	0.44	0.64	0.29	-	0.64	1	1	1	1	1	1	1	1
MnTk14	0	0	0	0	0	0	0.12	0.07	0.63	0.24	0.75	-	0.32	0.95	0.54	0.97	0.09	0.19	0.56	0.34
MnTk22	0	0	0	0	0	0	0.01	0.09	0.32	0.06	0.96	0.14	-	0.96	1	1	1	1	1	1
MnTk30	0	0	0	0	0	0	0.03	0.31	0.18	0.08	0.46	0.91	0.27	-	0.93	1	0.79	0.82	1	0.9
SdDi14	0	0	0	0	0	0	0.04	0.02	0.09	0.02	0.27	0.41	0.27	0.12	-	0.99	1	1	0.98	1
SdDi18	0	0	0	0	0	0	0.04	0.04	0.08	0.01	0.65	0.58	0.13	0.44	0.07	-	0.98	1	1	1
SdRy15	0	0	0	0	0	0	0	0.04	0.03	0	0.77	0.09	0.59	0.23	0.55	0.06	-	1	0.96	1
SdRy21	0	0	0	0	0	0	0	0	0.04	0	0.25	0.52	0.06	0.47	0.67	0.04	0.76	-	0.97	1
SdTk14	0	0	0	0	0	0	0	0	0	0	0.06	0.04	0.04	0.1	0.37	0.04	0.99	0.55	-	0.99
SdTk30	0	0	0	0	0	0	0	0	0	0	0.01	0.03	0	0.03	0.72	0.02	0.66	0.34	0.55	-
Red background, p < 0.01; yellow background, p < 0.05
