# Supplementary material for: Archaeal and bacterial communities in deep-sea hydrogenetic ferromanganese crusts on old seamounts of the northwestern Pacific
Source: PLoS One. 2017 Feb 24;12(2):e0173071. doi: 10.1371/journal.pone.0173071 (PMC5325594; doi:10.1371/journal.pone.0173071)
Supplement: S5 Table — (XLSX) [file pone.0173071.s012.xlsx]

## Sheet: Sheet1
Table S5. List of bacterial amoA clones for each OTU
OTU ID	Number of clones								Clone names
	MnTk12	MnTk14	MnTk22	MnTk30	MnRy12	MnRy21	SdTk14	SdTk30
OTUamoAB01	3	10	3	5	26	5	26	1	SdTk14B_40	MnTk14B_46	MnTk22B_45	MnTk22B_30	MnTk30B_32	MnTk30B_27	MnTk30B_17	MnTk30B_24	SdTk14B_20	MnRy12B_43	MnRy12B_09	MnTk22B_37	SdTk14B_44	MnTk14B_09	MnTk14B_43	SdTk14B_48	SdTk14B_26	SdTk14B_36	SdTk14B_35	SdTk14B_28	MnTk14B_22	MnTk14B_05	MnRy21B_24	MnRy21B_20	MnRy21B_31	MnRy21B_28	MnRy21B_12	SdTk14B_31	SdTk14B_13	SdTk14B_46	SdTk14B_42	SdTk14B_30	SdTk14B_15	MnTk30B_44	SdTk14B_29	SdTk14B_22	MnRy12B_35	SdTk14B_18	SdTk14B_11	SdTk14B_01	SdTk14B_17
OTUamoAB02	1	2	0	8	0	33	1	2	MnTk30B_47	MnTk14B_38	MnRy21B_08	MnRy21B_02	MnRy21B_06	MnTk12B_19	MnTk14B_28	MnRy21B_48	SdTk14B_04	MnTk30B_06	MnRy21B_46	MnRy21B_37	MnRy21B_25	MnRy21B_19	MnRy21B_05	MnTk30B_02	MnRy21B_36	MnTk30B_46	MnTk30B_39	MnRy21B_39	MnRy21B_22	MnRy21B_42	MnRy21B_15	MnRy21B_16	MnRy21B_14	MnRy21B_26	MnRy21B_45	MnRy21B_41	MnRy21B_40	MnRy21B_35	MnRy21B_34	MnRy21B_33	MnRy21B_32	MnRy21B_29	MnRy21B_23	MnRy21B_18	MnRy21B_17	MnRy21B_11	MnRy21B_10	MnRy21B_03	MnRy21B_01
OTUamoAB03	0	0	13	1	0	0	0	19	SdTk30B_43	MnTk22B_21	MnTk22B_24	MnTk22B_46	MnTk22B_40	MnTk22B_31	MnTk22B_23	MnTk22B_19	MnTk22B_12	MnTk22B_09	SdTk30B_38	SdTk30B_12	SdTk30B_45	SdTk30B_37	SdTk30B_35	SdTk30B_32	SdTk30B_26	SdTk30B_23	SdTk30B_21	SdTk30B_08	SdTk30B_04	SdTk30B_02	MnTk30B_34	MnTk22B_28	MnTk22B_20	MnTk22B_11	MnTk22B_06	SdTk30B_41	SdTk30B_36	SdTk30B_19	SdTk30B_18	SdTk30B_05	SdTk30B_29
OTUamoAB04	1	3	0	5	2	2	0	4	MnRy21B_13	MnRy12B_29	MnRy12B_10	MnTk30B_45	MnTk30B_41	MnTk30B_31	MnTk30B_15	MnTk30B_09	SdTk30B_34	MnTk14B_40	MnTk14B_25	MnTk14B_21	MnTk12B_48	MnRy21B_09	SdTk30B_31	SdTk30B_25	SdTk30B_11
OTUamoAB05	0	1	6	2	3	0	1	1	MnRy12B_11	MnRy12B_33	MnRy12B_23	MnTk14B_33	SdTk14B_45	MnTk22B_13	MnTk22B_02	MnTk22B_42	MnTk22B_16	MnTk22B_04	MnTk22B_01	MnTk30B_40	MnTk30B_29	SdTk30B_06
OTUamoAB06	0	0	5	2	0	2	0	2	MnRy21B_44	MnTk22B_22	MnTk22B_27	MnTk22B_18	SdTk30B_24	MnTk22B_47	MnTk30B_19	MnTk30B_07	MnTk22B_34	MnRy21B_04	SdTk30B_03
OTUamoAB07	4	0	0	0	3	0	0	0	MnRy12B_32	MnRy12B_14	MnRy12B_06	MnTk12B_44	MnTk12B_43	MnTk12B_15	MnTk12B_02
OTUamoAB08	0	0	0	4	0	1	0	0	MnTk30B_38	MnRy21B_07	MnTk30B_22	MnTk30B_36	MnTk30B_30
OTUamoAB09	2	0	0	0	3	0	0	0	MnTk12B_27	MnRy12B_16	MnRy12B_46	MnRy12B_26	MnTk12B_01
OTUamoAB10	0	0	3	0	0	0	0	0	MnTk22B_44	MnTk22B_26	MnTk22B_10
OTUamoAB11	0	0	0	0	1	0	0	0	MnRy12B_41
OTUamoAB12	0	0	0	0	0	0	0	1	SdTk30B_42
Total	11	16	30	27	38	43	28	30
[truncated: 38 more columns]
