# Supplementary material for: Archaeal and bacterial communities in deep-sea hydrogenetic ferromanganese crusts on old seamounts of the northwestern Pacific
Source: PLoS One. 2017 Feb 24;12(2):e0173071. doi: 10.1371/journal.pone.0173071 (PMC5325594; doi:10.1371/journal.pone.0173071)
Supplement: S6 Table — (XLSX) [file pone.0173071.s013.xlsx]

## Sheet: Sheet1
Table S6. List of archaeal amoA clones for each OTU
OTU ID	Number of clones								Clone names
	MnTk12	MnTk14	MnTk22	MnTk30	SdTk14	SdTk30	AsTk14	AsTk30
OTUamoAA04	0	0	0	0	0	0	4	9	AsTk30A_03	AsTk14A_41	AsTk14A_01	AsTk14A_48	AsTk14A_29	AsTk30A_01	AsTk30A_32	AsTk30A_29	AsTk30A_27	AsTk30A_26	AsTk30A_24	AsTk30A_08	AsTk30A_07
OTUamoAA06	0	0	0	0	0	0	4	7	AsTk30A_02	AsTk14A_14	AsTk14A_45	AsTk14A_40	AsTk14A_10	AsTk30A_37	AsTk30A_36	AsTk30A_30	AsTk30A_14	AsTk30A_46	AsTk30A_09
OTUamoAA19	0	0	0	0	0	0	0	3	AsTk30A_16	AsTk30A_47	AsTk30A_17
OTUamoAA21	0	0	0	0	0	0	3	0	AsTk14A_16	AsTk14A_06	AsTk14A_07
OTUamoAA27	0	0	0	0	0	0	2	0	AsTk14A_30	AsTk14A_19
OTUamoAA35	0	0	0	0	0	0	1	0	AsTk14A_31
OTUamoAA37	0	0	0	0	0	0	1	0	AsTk14A_25
OTUamoAA42	0	0	0	0	0	0	1	0	AsTk14A_24
OTUamoAA45	0	0	0	0	0	0	1	0	AsTk14A_21
OTUamoAA52	0	0	0	0	0	0	1	0	AsTk14A_20
OTUamoAA55	0	0	0	0	0	0	1	0	AsTk14A_04
OTUamoAA60	0	0	0	0	0	0	1	0	AsTk14A_32
OTUamoAA67	0	0	0	0	0	0	1	0	AsTk14A_09
OTUamoAA76	0	0	0	0	0	0	1	0	AsTk14A_13
OTUamoAA77	0	0	0	0	0	0	1	0	AsTk14A_42
OTUamoAA81	0	0	0	0	0	0	1	0	AsTk14A_17
OTUamoAA30	1	1	0	0	0	0	0	0	MnTk12A_05	MnTk14A_02
OTUamoAA36	0	0	0	0	1	0	0	0	SdTk14A_01
OTUamoAA01	2	4	4	7	18	13	0	0	MnTk22A_42	SdTk14A_11	SdTk14A_22	SdTk14A_24	SdTk14A_14	SdTk14A_09	SdTk14A_17	SdTk14A_04	SdTk14A_25	MnTk12A_45	SdTk14A_44	SdTk14A_43	SdTk14A_42	SdTk14A_32	SdTk14A_31	SdTk14A_20	SdTk14A_07	SdTk14A_06	MnTk22A_20	MnTk12A_26	SdTk30A_23	MnTk14A_25	MnTk14A_14	MnTk14A_03	MnTk30A_43	MnTk30A_15	MnTk14A_12	MnTk30A_07	MnTk22A_21	MnTk22A_13	SdTk14A_05	SdTk14A_02	SdTk30A_09	SdTk30A_10	SdTk30A_43	SdTk30A_16	SdTk30A_22	SdTk30A_46	SdTk30A_26	SdTk30A_24	MnTk30A_02
OTUamoAA02	5	0	7	4	0	1	0	0	MnTk22A_25	MnTk12A_39	MnTk22A_23	MnTk22A_08	MnTk12A_41	MnTk12A_32	MnTk22A_27	MnTk22A_26	MnTk12A_42	MnTk12A_27	MnTk22A_22	MnTk22A_05	MnTk30A_23	MnTk30A_19	MnTk30A_11	MnTk30A_06	SdTk30A_18
OTUamoAA05	1	0	4	3	0	3	0	0	MnTk12A_37	MnTk30A_25	MnTk30A_21	SdTk30A_13	SdTk30A_04	MnTk22A_28	MnTk22A_07	MnTk22A_06	MnTk22A_04	MnTk30A_34	SdTk30A_01
OTUamoAA08	0	0	3	3	0	3	0	0	MnTk30A_05	MnTk22A_35	MnTk30A_42	MnTk30A_24	SdTk30A_33	MnTk22A_43	SdTk30A_19	MnTk22A_38	SdTk30A_11
OTUamoAA09	1	0	1	0	0	4	0	0	SdTk30A_03	SdTk30A_47	SdTk30A_17	MnTk12A_16	MnTk22A_02	SdTk30A_44
OTUamoAA10	5	0	0	0	0	0	0	0	MnTk12A_02	MnTk12A_12	MnTk12A_35	MnTk12A_28	MnTk12A_48
OTUamoAA12	0	0	1	1	0	2	0	0	SdTk30A_41	MnTk30A_45	MnTk22A_37	SdTk30A_37
OTUamoAA13	0	0	3	0	0	1	0	0	MnTk22A_48	MnTk22A_45	MnTk22A_31	SdTk30A_40
OTUamoAA14	0	0	3	0	0	0	0	0	MnTk22A_34	MnTk22A_18	MnTk22A_15
OTUamoAA16	1	0	2	0	0	0	0	0	MnTk22A_30	MnTk12A_08	MnTk22A_01
OTUamoAA25	2	0	0	0	0	0	0	0	MnTk12A_24	MnTk12A_13
OTUamoAA26	0	0	0	0	2	0	0	0	SdTk14A_23	SdTk14A_15
OTUamoAA31	0	0	2	0	0	0	0	0	MnTk22A_32	MnTk22A_17
OTUamoAA38	0	0	0	0	1	0	0	0	SdTk14A_03
OTUamoAA39	1	0	0	0	0	0	0	0	MnTk12A_38
OTUamoAA44	0	0	0	0	0	1	0	0	SdTk30A_20
OTUamoAA46	1	0	0	0	0	0	0	0	MnTk12A_22
OTUamoAA48	1	0	0	0	0	0	0	0	MnTk12A_15
OTUamoAA49	0	0	0	0	1	0	0	0	SdTk14A_19
OTUamoAA50	0	0	0	0	1	0	0	0	SdTk14A_21
OTUamoAA54	0	0	0	0	1	0	0	0	SdTk14A_27
OTUamoAA59	0	0	0	0	1	0	0	0	SdTk14A_36
OTUamoAA63	0	0	0	0	1	0	0	0	SdTk14A_47
OTUamoAA65	0	1	0	0	0	0	0	0	MnTk14A_24
OTUamoAA66	0	1	0	0	0	0	0	0	MnTk14A_23
OTUamoAA72	0	1	0	0	0	0	0	0	MnTk14A_11
OTUamoAA74	0	1	0	0	0	0	0	0	MnTk14A_07
OTUamoAA75	0	1	0	0	0	0	0	0	MnTk14A_05
OTUamoAA80	0	0	1	0	0	0	0	0	MnTk22A_29
OTUamoAA03	0	1	6	3	3	3	0	0	SdTk14A_33	MnTk14A_37	SdTk14A_38	MnTk30A_29	MnTk30A_28	MnTk22A_41	MnTk30A_35	MnTk22A_47	MnTk22A_36	SdTk14A_48	MnTk22A_46	SdTk30A_34	SdTk30A_14	MnTk22A_14	MnTk22A_40	SdTk30A_28
OTUamoAA07	0	4	1	4	1	0	0	0	MnTk30A_39	MnTk14A_27	MnTk14A_16	MnTk22A_24	MnTk14A_39	MnTk30A_13	MnTk30A_10	MnTk14A_33	MnTk30A_32	SdTk14A_39
OTUamoAA11	1	1	0	2	0	0	0	0	MnTk14A_15	MnTk12A_11	MnTk30A_38	MnTk30A_18
OTUamoAA15	1	0	0	0	2	0	0	0	SdTk14A_40	MnTk12A_14	SdTk14A_26
OTUamoAA24	0	0	0	2	0	0	0	0	MnTk30A_20	MnTk30A_12
OTUamoAA29	2	0	0	0	0	0	0	0	MnTk12A_30	MnTk12A_34
OTUamoAA40	0	0	0	0	1	0	0	0	SdTk14A_08
OTUamoAA41	1	0	0	0	0	0	0	0	MnTk12A_36
OTUamoAA51	1	0	0	0	0	0	0	0	MnTk12A_09
OTUamoAA53	1	0	0	0	0	0	0	0	MnTk12A_06
OTUamoAA56	0	1	0	0	0	0	0	0	MnTk14A_47
OTUamoAA62	0	1	0	0	0	0	0	0	MnTk14A_28
OTUamoAA64	0	0	0	1	0	0	0	0	MnTk30A_01
OTUamoAA17	1	0	0	0	0	2	0	0	SdTk30A_15	MnTk12A_04	SdTk30A_36
OTUamoAA18	3	0	0	0	0	0	0	0	MnTk12A_21	MnTk12A_07	MnTk12A_10
OTUamoAA20	0	0	2	0	0	1	0	0	MnTk22A_10	MnTk22A_09	SdTk30A_07
OTUamoAA22	0	0	0	0	2	0	0	0	SdTk14A_34	SdTk14A_28
OTUamoAA33	1	0	0	0	0	0	0	0	MnTk12A_47
OTUamoAA43	0	0	0	0	1	0	0	0	SdTk14A_13
OTUamoAA57	0	1	0	0	0	0	0	0	MnTk14A_45
OTUamoAA58	0	0	0	0	1	0	0	0	SdTk14A_35
OTUamoAA61	0	1	0	0	0	0	0	0	MnTk14A_32
OTUamoAA68	0	1	0	0	0	0	0	0	MnTk14A_17
OTUamoAA79	0	0	1	0	0	0	0	0	MnTk22A_03
OTUamoAA23	0	2	0	0	0	0	0	0	MnTk14A_20	MnTk14A_06
OTUamoAA28	2	0	0	0	0	0	0	0	MnTk12A_40	MnTk12A_29
OTUamoAA34	0	0	0	0	0	1	0	0	SdTk30A_38
OTUamoAA47	0	0	0	0	1	0	0	0	SdTk14A_16
OTUamoAA71	0	0	0	1	0	0	0	0	MnTk30A_37
OTUamoAA73	0	1	0	0	0	0	0	0	MnTk14A_08
OTUamoAA78	0	0	0	0	0	1	0	0	SdTk30A_12
OTUamoAA32	0	0	0	0	0	0	1	0	AsTk14A_28
OTUamoAA69	0	0	0	0	0	0	1	0	AsTk14A_12
OTUamoAA70	0	1	0	0	0	0	0	0	MnTk14A_13
OTUamoAA82	0	0	0	0	1	0	0	0	SdTk14A_10
	35	25	41	31	40	36	26	19
[truncated: 7 more columns]
