# Supplementary material for: Archaeal and bacterial communities in deep-sea hydrogenetic ferromanganese crusts on old seamounts of the northwestern Pacific
Source: PLoS One. 2017 Feb 24;12(2):e0173071. doi: 10.1371/journal.pone.0173071 (PMC5325594; doi:10.1371/journal.pone.0173071)
Supplement: S7 Table — (XLSX) [file pone.0173071.s014.xlsx]

## Sheet: Sheet1
Table S7. Environmental clones with 97% or higher similarity with OTUa646 or OTUamoAA01
Clone name		NCBI accession#	Isolation source	Country	Refefence (Pubmed ID or DOI)
16S rRNA genes related to OTUa646 with >97% similarity
	Pltc1A21	AB293246	hydrothermal sulfide deposit	NW Pacific: Southern Mariana Trough	20228114
	SWA08	AB294264	deep coal seam groundwater	Japan:Hokkaido	10.1111/j.1472-4669.2007.00123.x
	smkt_MGI_03_0001	AB801187	ocean drilling core sample	Japan:Shimokita Penninsula offshore	Unpublished
	CRA8-11cm	AF119127	deep-sea sediments	NW Atlantic Ocean Continental Rise	10508063
	LC1231a51	AY505046	carbonate hydrothermal chimney	Atlantic Ocean: Mid-Atlantic Ridge	15344934
	Urania-1A-21; BC05-1A-21	AY627445	deep-sea sediment	Eastern Mediterranean: Urania brine lake	18422633
	SeAqRB09	DQ085102	tropical seawater tank substratum	USA: Seattle Aquarium	16177789
	PS2ARC33	EF069340	deep marine sediments	Antarctica: Weddell Sea	17507981
	CI35cm.2.E04	EF208669	sandy carbonate sediment	USA: Hawaii, Kane’ohe Bay, O’ahu	10.3354/meps06996
	Thp_A_132	EF444653	hot springs	Greece	10.3354/ame01333
	D15_12_SS_A_82	EU181760	coastal waters	South China Sea	23785512
	SPG11_H2O_A10	FJ487476	abyssal seawater	South Pacific gyre	23766257
	P13-1a	FJ571652	marine sediment	Pacific Arctic Ocean	Unpublished
	A285-44	FN553699	Logatchev hydrothermal vent	Atlantic Ocean: Mid-Atlantic Ridge	21895907
	ORI-860-27-P_W_27WA07	GU553815	bottom seawater	Taiwan: Yung-An Ridge	Unpublished
	Ma29_1A_58	HM103766	deep-sea sediment	Marmara Sea	20668488
	AMSMV-0-A2	HQ588635	Amsterdam mud volcano sediment	East Mediterranean Sea	21538105
	PNG_TBG_A19	JN881607	green colored biofilm	Papua New Guinea: Tutum Bay	10.1016/j.chemgeo.2012.02.024
	NZ_78_Arch_17	JN884893	deep-sea sediment	New Zealand: Hikurangi margin	24098632
	BR39_1_019_OB_N_0to5	KP204605	hypersaline sediment	Gulf of Mexico: Orca Basin	Unpublished
	RBG_16_scaffold_36611	KP308700	aquifer sediment	USA: Rifle, CO	25702576
	K04	KT335983	ferromanganese nodule	Clarion and Clipperton Zone	26020127
	50A1-004	LC080910	ferromanganese nodule	South Pacific Gyre	10.1016/j.epsl.2016.04.021
AmoA genes related to OTUamoAA01 with >97% similarity
	CR-G3N128	AB289367	deep-sea sediment	Northeastern Japan Sea	10.1264/jsme2.22.365
	YS18amoA05	AB451500	hydrothermal iron mats	NW Pacific: Southern Mariana Trough	19397679
	OGT_AamoA_1_02	AB583385	hadopelagic sediments	Japan: Ogasawara Trench	23718903
	3018T15SAm002	AM988842	subsurface marine sediment	New Caledonia Basin	19624712
	3043-A-03	EU885548	deep-sea sediments	West Pacific Continental Margin	19187134
	425SA-4	JF924565	marine surface sediments	South China Sea	21748268
	CQ-archamoA113	KF178041	deep-sea sediment	Pacific Ocean	26014493
	TVG10N-ARCHAMOA5	KF498373	deep-sea hydrothermal vent chimney	Atlantic Ocean: Mid-Atlantic Ridge	24893665
	MR10-05-Stn.154_423	LC073200	ocean water	Arctic Ocean	Unpublished
	JT_stE_AamoA_4000m_13	LC087909	deep-sea water	Japan Trench	Unpublished
	A11MA036	LK055982	marine sediment	South Pacific gyre	25581373
